# Supplementary material for: Genome-wide identification and characterization of long non-coding RNAs during postnatal development of rabbit adipose tissue
Source: Lipids Health Dis. 2018 Nov 28;17:271. doi: 10.1186/s12944-018-0915-1 (PMC6263043; doi:10.1186/s12944-018-0915-1)
Supplement: Supplementary file 1 — The Primer information of lncRNA for qPCR validation (XLSX 11 kb) [file 12944_2018_915_MOESM1_ESM.xlsx]

## Sheet: Sheet1
The Primer information of lncRNA for qPCR validation
Gene	Sequence of primer(5'→3')	Tm( ℃）	Length(bp)
MSTRG.118114.1	F: ACCAGTGGACAGCCCTTCA	61.4	105
	R: TCCTTCCCAAGAGCACCAG
MSTRG.93684.2	F: TCCTTCCCAAGAGCACCAG	61.4	177
	R: CCAGGCACATTAGCAGGGA
MSTRG.13808.1	F: ACAAAACCTGGGGACCAAGA	63.3	156
	R: TGAAGTGCTGGATTCCTAAGTGA
MSTRG.205558.1	F: GCCACTGCCTACAATGCCA	63.3	167
	R: CAGGGAGCCACGAACTTCA
MSTRG.159118.2	F: CTTGGAAGGCAACAGATGATAGC	63.3	120
	R: TGCTGGTTCTCCAACTGCC
MSTRG.67280.1	F: GGCATCTGGTTACCCTTTGG	61.4	169
	R: GACGGCTCATAGGACAGTGCT
GAPDH	F: ATGTTTGTGATGGGCGTGAA	58	94
	R: GGAGGCAGGGATGATGTTCT
HPRT1	F: GCTGACCTGCTGGATTAT	58	135
	R: ATCTCCACCGATTACTTT
