# Supplementary material for: Genome-wide identification and characterization of long non-coding RNAs during postnatal development of rabbit adipose tissue
Source: Lipids Health Dis. 2018 Nov 28;17:271. doi: 10.1186/s12944-018-0915-1 (PMC6263043; doi:10.1186/s12944-018-0915-1)
Supplement: Supplementary file 2 — Overview of RNA-seq. (XLSX 10 kb) [file 12944_2018_915_MOESM2_ESM.xlsx]

## Sheet: Sheet1
Overview of RNA-seq
Sample	Raw Reads	Clean Reads	Raw Bases(Gb)	Clean Bases(Gb)	GC content(%)	Mapped Reads
MR_1	128008342	125607312	19.2	18.84	50.78	111210606(88.54%)
MR_2	125804790	122452284	18.87	18.37	50.23	109948384(89.79%)
TR_1	128011648	124452604	19.2	18.67	51.65	110413519(88.72%)
TR_2	127085532	123882470	19.06	18.58	49.5	111515384(90.02%)
TR_3	127994130	124635486	19.2	18.7	51.18	111096995(89.14%)
YR_1	128014314	125504116	19.2	18.83	49.98	113509892(90.44%)
YR_2	127974678	124512778	19.2	18.68	50.04	111667919(89.68%)
YR_3	123173408	120110494	18.48	18.02	49.55	108025528(89.94%)
