# Supplementary material for: Genome-wide identification and characterization of long non-coding RNAs during postnatal development of rabbit adipose tissue
Source: Lipids Health Dis. 2018 Nov 28;17:271. doi: 10.1186/s12944-018-0915-1 (PMC6263043; doi:10.1186/s12944-018-0915-1)
Supplement: Supplementary file 3 — List of 30353 annotated lncRNA loci. (XLSX 1322 kb) [file 12944_2018_915_MOESM3_ESM.xlsx]

## Sheet: Sheet1
Additional file 3. List of 30353 annotated lncRNA loci
Number	lncRNA name	Chromosome ID	Loci (Start-end)
1	>MSTRG.100.2	NC_013669.1	948321-950496
2	>MSTRG.100000.1	NC_013677.1	33642301-33660143
3	>MSTRG.100000.2	NC_013677.1	33649601-33660133
4	>MSTRG.100013.1	NC_013677.1	33722648-33873803
5	>MSTRG.100062.1	NC_013677.1	33931622-33976210
6	>MSTRG.100075.1	NC_013677.1	33967285-33967686
7	>MSTRG.100215.1	NC_013677.1	34190233-34196957
8	>MSTRG.10038.21	NC_013669.1	91115040-91132360
9	>MSTRG.10038.25	NC_013669.1	91132580-91142277
10	>MSTRG.10039.1	NC_013669.1	91044037-91051005
11	>MSTRG.100393.1	NC_013677.1	34627088-34634186
12	>MSTRG.100394.1	NC_013677.1	34632223-34637876
13	>MSTRG.100397.1	NC_013677.1	34823239-34905746
14	>MSTRG.100398.1	NC_013677.1	34910203-34944770
15	>MSTRG.10040.1	NC_013669.1	91067029-91070721
16	>MSTRG.100471.1	NC_013677.1	36329753-36417938
17	>MSTRG.100473.1	NC_013677.1	36372345-36386924
18	>MSTRG.100479.1	NC_013677.1	36492096-36496315
19	>MSTRG.10048.14	NC_013669.1	91215856-91233131
20	>MSTRG.1005.1	NC_013669.1	6123964-6140051
21	>MSTRG.1005.2	NC_013669.1	6125949-6129190
22	>MSTRG.1005.3	NC_013669.1	6136348-6137192
23	>MSTRG.10050.1	NC_013669.1	91219126-91219997
24	>MSTRG.100502.1	NC_013677.1	36632869-36637825
25	>MSTRG.100503.1	NC_013677.1	36664883-36670020
26	>MSTRG.100504.1	NC_013677.1	36696362-36697081
27	>MSTRG.100505.1	NC_013677.1	36718008-36721173
28	>MSTRG.100506.1	NC_013677.1	36728628-36732686
29	>MSTRG.100507.1	NC_013677.1	36728777-36835386
30	>MSTRG.100508.1	NC_013677.1	36771875-36793426
31	>MSTRG.100510.1	NC_013677.1	36793669-36802330
32	>MSTRG.100512.1	NC_013677.1	36923175-36932708
33	>MSTRG.100543.3	NC_013677.1	37242889-37243780
34	>MSTRG.100544.1	NC_013677.1	37250981-37259527
35	>MSTRG.100545.1	NC_013677.1	37348297-37367164
36	>MSTRG.100546.1	NC_013677.1	37462449-37473621
37	>MSTRG.100546.2	NC_013677.1	37468414-37512392
38	>MSTRG.100546.3	NC_013677.1	37497005-37676394
39	>MSTRG.100555.1	NC_013677.1	37527586-37544292
40	>MSTRG.100620.2	NC_013677.1	37703218-37703529
41	>MSTRG.1007.1	NC_013669.1	6206765-6207228
42	>MSTRG.100753.1	NC_013677.1	38297858-38392905
43	>MSTRG.100789.1	NC_013677.1	38480069-38506566
44	>MSTRG.100790.25	NC_013677.1	38744023-38781616
45	>MSTRG.100790.26	NC_013677.1	38774873-38791742
46	>MSTRG.100790.31	NC_013677.1	38983693-39121841
47	>MSTRG.100790.33	NC_013677.1	39097039-39107159
48	>MSTRG.100792.1	NC_013677.1	38625716-38689051
49	>MSTRG.100792.2	NC_013677.1	38628738-38689055
50	>MSTRG.100792.3	NC_013677.1	38669499-38685544
51	>MSTRG.100793.1	NC_013677.1	38689746-38728652
52	>MSTRG.100796.1	NC_013677.1	38826661-38837937
53	>MSTRG.100797.1	NC_013677.1	38998466-39006386
54	>MSTRG.100798.3	NC_013677.1	39160851-39162595
55	>MSTRG.100800.1	NC_013677.1	39056774-39127899
56	>MSTRG.100800.2	NC_013677.1	39124597-39128344
57	>MSTRG.100800.5	NC_013677.1	39124774-39127843
58	>MSTRG.100802.1	NC_013677.1	39135861-39169484
59	>MSTRG.100803.1	NC_013677.1	39169726-39175290
60	>MSTRG.100805.1	NC_013677.1	39239264-39247923
61	>MSTRG.100806.1	NC_013677.1	39251090-39254338
62	>MSTRG.100821.1	NC_013677.1	39851790-39909162
63	>MSTRG.100822.1	NC_013677.1	39883417-39921995
64	>MSTRG.100824.1	NC_013677.1	39930834-39936003
65	>MSTRG.100824.2	NC_013677.1	39931017-39936021
66	>MSTRG.100825.1	NC_013677.1	39944663-39958758
67	>MSTRG.100826.3	NC_013677.1	39964629-39973418
68	>MSTRG.100826.4	NC_013677.1	39964631-39967775
69	>MSTRG.100827.1	NC_013677.1	39962614-39973581
70	>MSTRG.100827.2	NC_013677.1	39967888-39969658
71	>MSTRG.100847.1	NC_013677.1	40219518-40231791
72	>MSTRG.100855.1	NC_013677.1	40272247-40274246
73	>MSTRG.100867.12	NC_013677.1	40530521-40534669
74	>MSTRG.100867.13	NC_013677.1	40530521-40534669
75	>MSTRG.100867.16	NC_013677.1	40572249-40576009
76	>MSTRG.100867.5	NC_013677.1	40483338-40501803
77	>MSTRG.100867.6	NC_013677.1	40483344-40501850
78	>MSTRG.100868.1	NC_013677.1	40434269-40448328
79	>MSTRG.100869.1	NC_013677.1	40473750-40475461
80	>MSTRG.100870.1	NC_013677.1	40537140-40549935
81	>MSTRG.100871.1	NC_013677.1	40550191-40562433
82	>MSTRG.100906.1	NC_013677.1	40994227-41003317
83	>MSTRG.100907.1	NC_013677.1	41006832-41020394
84	>MSTRG.100908.1	NC_013677.1	41042664-41104577
85	>MSTRG.100909.1	NC_013677.1	41047704-41050801
86	>MSTRG.100910.1	NC_013677.1	41058662-41091100
87	>MSTRG.100910.2	NC_013677.1	41062900-41088675
88	>MSTRG.100911.1	NC_013677.1	41122838-41140433
89	>MSTRG.100911.2	NC_013677.1	41123322-41140133
90	>MSTRG.100913.1	NC_013677.1	41132574-41132987
91	>MSTRG.101111.1	NC_013677.1	42723317-42726934
92	>MSTRG.101114.1	NC_013677.1	42794821-42796862
93	>MSTRG.101170.1	NC_013677.1	43273330-43273904
94	>MSTRG.101173.1	NC_013677.1	43320493-43328386
95	>MSTRG.101175.1	NC_013677.1	43372100-43375590
96	>MSTRG.101180.1	NC_013677.1	43415035-43417621
97	>MSTRG.101198.1	NC_013677.1	47039931-47065362
98	>MSTRG.10120.1	NC_013669.1	91691622-91697732
99	>MSTRG.10122.1	NC_013669.1	91707126-91707581
100	>MSTRG.10124.1	NC_013669.1	91731439-91771611
101	>MSTRG.101287.1	NC_013677.1	47652374-47701340
102	>MSTRG.101297.1	NC_013677.1	47682185-47683538
103	>MSTRG.10130.1	NC_013669.1	91791383-91792156
104	>MSTRG.101300.1	NC_013677.1	47692328-47715746
105	>MSTRG.101314.1	NC_013677.1	47738279-47749805
106	>MSTRG.101326.1	NC_013677.1	47800975-48000440
107	>MSTRG.101327.1	NC_013677.1	47809160-48024169
108	>MSTRG.101328.1	NC_013677.1	47809297-48027806
109	>MSTRG.101328.10	NC_013677.1	48282549-48292567
110	>MSTRG.101328.12	NC_013677.1	48283024-48323251
111	>MSTRG.101328.2	NC_013677.1	47809339-47811664
112	>MSTRG.101328.3	NC_013677.1	48024233-48222009
113	>MSTRG.101328.4	NC_013677.1	48108410-48288846
114	>MSTRG.101329.1	NC_013677.1	47821327-48033606
115	>MSTRG.101330.1	NC_013677.1	47824567-48059745
116	>MSTRG.101331.1	NC_013677.1	47863352-47865567
117	>MSTRG.101332.1	NC_013677.1	48002476-48082085
118	>MSTRG.101332.2	NC_013677.1	48047349-48076223
119	>MSTRG.101332.3	NC_013677.1	48051404-48082103
120	>MSTRG.101332.4	NC_013677.1	48051488-48073457
121	>MSTRG.101333.1	NC_013677.1	48068267-48068866
122	>MSTRG.101338.1	NC_013677.1	48146841-48150484
123	>MSTRG.101341.1	NC_013677.1	48211942-48222781
124	>MSTRG.101342.1	NC_013677.1	48245485-48251672
125	>MSTRG.101342.2	NC_013677.1	48247011-48294335
126	>MSTRG.101342.3	NC_013677.1	48249200-48251442
127	>MSTRG.101343.1	NC_013677.1	48261011-48263648
128	>MSTRG.101345.1	NC_013677.1	48280435-48281938
129	>MSTRG.101346.1	NC_013677.1	48282268-48285759
130	>MSTRG.101347.1	NC_013677.1	48290240-48304296
131	>MSTRG.101348.1	NC_013677.1	48309727-48319699
132	>MSTRG.101349.1	NC_013677.1	48326576-48328018
133	>MSTRG.101353.1	NC_013677.1	48346632-48373025
134	>MSTRG.101354.1	NC_013677.1	48348028-48350662
135	>MSTRG.101354.2	NC_013677.1	48348501-48350443
136	>MSTRG.101355.1	NC_013677.1	48370646-48410800
137	>MSTRG.101358.1	NC_013677.1	48394746-48397280
138	>MSTRG.101359.1	NC_013677.1	48405562-48408171
139	>MSTRG.101361.2	NC_013677.1	48457496-48458144
140	>MSTRG.101363.1	NC_013677.1	48482588-48487960
141	>MSTRG.101364.1	NC_013677.1	48560387-48630392
142	>MSTRG.101365.1	NC_013677.1	48566570-48580027
143	>MSTRG.101366.1	NC_013677.1	48569146-48573666
144	>MSTRG.101367.1	NC_013677.1	48599656-48616332
145	>MSTRG.10137.1	NC_013669.1	91880821-91884243
146	>MSTRG.101371.1	NC_013677.1	48667314-48670161
147	>MSTRG.101372.1	NC_013677.1	48680572-48683503
148	>MSTRG.101372.2	NC_013677.1	48681184-48683328
149	>MSTRG.101374.1	NC_013677.1	48716405-48728096
150	>MSTRG.101375.1	NC_013677.1	48724840-48726007
151	>MSTRG.101376.1	NC_013677.1	48726320-48775758
152	>MSTRG.101377.1	NC_013677.1	48729828-48731722
153	>MSTRG.101377.2	NC_013677.1	48730198-48730452
154	>MSTRG.101378.1	NC_013677.1	48732501-48734730
155	>MSTRG.101379.1	NC_013677.1	48746943-48760718
156	>MSTRG.10138.1	NC_013669.1	91953883-91958876
157	>MSTRG.101380.1	NC_013677.1	48784262-48801006
158	>MSTRG.101380.2	NC_013677.1	48800004-48800996
159	>MSTRG.101383.1	NC_013677.1	48883036-48885069
160	>MSTRG.101383.2	NC_013677.1	48883044-48888007
161	>MSTRG.101383.3	NC_013677.1	48883068-48885080
162	>MSTRG.101383.4	NC_013677.1	48883068-48885080
163	>MSTRG.101397.1	NC_013677.1	48962705-49051651
164	>MSTRG.101400.1	NC_013677.1	48989339-49012261
165	>MSTRG.101401.3	NC_013677.1	48996960-49019484
166	>MSTRG.101401.4	NC_013677.1	48996960-49019484
167	>MSTRG.101402.1	NC_013677.1	49037790-49090090
168	>MSTRG.101403.1	NC_013677.1	49107093-49108234
169	>MSTRG.101404.1	NC_013677.1	49111116-49123010
170	>MSTRG.101405.1	NC_013677.1	49115112-49136181
171	>MSTRG.101413.1	NC_013677.1	49272325-49274775
172	>MSTRG.101414.1	NC_013677.1	49304222-49305239
173	>MSTRG.101415.1	NC_013677.1	49321417-49344369
174	>MSTRG.101416.1	NC_013677.1	49326470-49327499
175	>MSTRG.101421.1	NC_013677.1	49377483-49435379
176	>MSTRG.101422.1	NC_013677.1	49394602-49430420
177	>MSTRG.101422.2	NC_013677.1	49417758-49430420
178	>MSTRG.101424.1	NC_013677.1	49430729-49432646
179	>MSTRG.101426.1	NC_013677.1	49447852-49449033
180	>MSTRG.101431.1	NC_013677.1	49471878-49472588
181	>MSTRG.101440.1	NC_013677.1	49506404-49534204
182	>MSTRG.101441.1	NC_013677.1	49517902-49519580
183	>MSTRG.101442.1	NC_013677.1	49524409-49528736
184	>MSTRG.101443.1	NC_013677.1	49546091-49550420
185	>MSTRG.101444.1	NC_013677.1	49567536-49585924
186	>MSTRG.101445.1	NC_013677.1	49595753-49600071
187	>MSTRG.101446.1	NC_013677.1	49606332-49610394
188	>MSTRG.101448.1	NC_013677.1	49667073-49713632
189	>MSTRG.101454.1	NC_013677.1	49738478-49744578
190	>MSTRG.101470.1	NC_013677.1	49907673-49913886
191	>MSTRG.101471.1	NC_013677.1	49913355-49951698
192	>MSTRG.101472.1	NC_013677.1	49921768-49943038
193	>MSTRG.101473.1	NC_013677.1	49941197-49946072
194	>MSTRG.101493.1	NC_013677.1	49992335-50024573
195	>MSTRG.101498.1	NC_013677.1	50078506-50085742
196	>MSTRG.101499.1	NC_013677.1	50141993-50154185
197	>MSTRG.101499.2	NC_013677.1	50145645-50154039
198	>MSTRG.101504.15	NC_013677.1	50448458-50489311
199	>MSTRG.101505.1	NC_013677.1	50307580-50312436
200	>MSTRG.101505.2	NC_013677.1	50310280-50310611
201	>MSTRG.101507.1	NC_013677.1	50324665-50326164
202	>MSTRG.101508.1	NC_013677.1	50363202-50370172
203	>MSTRG.101512.1	NC_013677.1	50403370-50405071
204	>MSTRG.101519.1	NC_013677.1	50494401-50498569
205	>MSTRG.10152.2	NC_013669.1	92200060-92203435
206	>MSTRG.101526.1	NC_013677.1	50521131-50527602
207	>MSTRG.101526.2	NC_013677.1	50525354-50528144
208	>MSTRG.10157.1	NC_013669.1	92218588-92226896
209	>MSTRG.101570.1	NC_013677.1	51099748-51108053
210	>MSTRG.10159.1	NC_013669.1	92297977-92299774
211	>MSTRG.101602.1	NC_013677.1	51399350-51403687
212	>MSTRG.101646.1	NC_013677.1	51892395-51894772
213	>MSTRG.101671.1	NC_013677.1	52019721-52020835
214	>MSTRG.101672.1	NC_013677.1	52098092-52101819
215	>MSTRG.101680.1	NC_013677.1	52236263-52240397
216	>MSTRG.101680.2	NC_013677.1	52236451-52252453
217	>MSTRG.101681.1	NC_013677.1	52237923-52243402
218	>MSTRG.101682.1	NC_013677.1	52274619-52275279
219	>MSTRG.101685.1	NC_013677.1	52348894-52433531
220	>MSTRG.101686.1	NC_013677.1	52379200-52400483
221	>MSTRG.101688.1	NC_013677.1	52469479-52471752
222	>MSTRG.101696.17	NC_013677.1	52586400-52593542
223	>MSTRG.101696.19	NC_013677.1	52638253-52641144
224	>MSTRG.101697.2	NC_013677.1	52533923-52537323
225	>MSTRG.101698.1	NC_013677.1	52533925-52538365
226	>MSTRG.101699.1	NC_013677.1	52542942-52543589
227	>MSTRG.101700.1	NC_013677.1	52618817-52627457
228	>MSTRG.101700.2	NC_013677.1	52623824-52636028
229	>MSTRG.101701.1	NC_013677.1	52619019-52623712
230	>MSTRG.101703.3	NC_013677.1	52668626-52676378
231	>MSTRG.101703.4	NC_013677.1	52670112-52727939
232	>MSTRG.101705.4	NC_013677.1	52678206-52702713
233	>MSTRG.101705.5	NC_013677.1	52678206-52737619
234	>MSTRG.101706.1	NC_013677.1	52687231-52690596
235	>MSTRG.101707.1	NC_013677.1	52716985-52722990
236	>MSTRG.101716.1	NC_013677.1	52781277-52789238
237	>MSTRG.101716.2	NC_013677.1	52787077-52788638
238	>MSTRG.10177.1	NC_013669.1	92384854-92461830
239	>MSTRG.101784.10	NC_013677.1	53249956-53255075
240	>MSTRG.1018.1	NC_013669.1	6295023-6316797
241	>MSTRG.10180.1	NC_013669.1	92430930-92441138
242	>MSTRG.101803.1	NC_013677.1	53364323-53365653
243	>MSTRG.10181.1	NC_013669.1	92458448-92468036
244	>MSTRG.101816.1	NC_013677.1	53476880-53477511
245	>MSTRG.101817.1	NC_013677.1	53498429-53507465
246	>MSTRG.101819.2	NC_013677.1	53626158-53628329
247	>MSTRG.101822.1	NC_013677.1	53682025-53721365
248	>MSTRG.101823.1	NC_013677.1	53788736-53790014
249	>MSTRG.101826.1	NC_013677.1	53942867-53948237
250	>MSTRG.101827.1	NC_013677.1	53991930-54001627
251	>MSTRG.101828.1	NC_013677.1	54053816-54108327
252	>MSTRG.101829.1	NC_013677.1	54061884-54093104
253	>MSTRG.101831.1	NC_013677.1	54117961-54121268
254	>MSTRG.101833.1	NC_013677.1	54245507-54248130
255	>MSTRG.101834.1	NC_013677.1	54318070-54320958
256	>MSTRG.101834.2	NC_013677.1	54318070-54320387
257	>MSTRG.101834.3	NC_013677.1	54318070-54320203
258	>MSTRG.101834.4	NC_013677.1	54318928-54320387
259	>MSTRG.101838.1	NC_013677.1	54473307-54474752
260	>MSTRG.10186.1	NC_013669.1	92517023-92549353
261	>MSTRG.101863.1	NC_013677.1	54927007-54985552
262	>MSTRG.101864.12	NC_013677.1	55052874-55078845
263	>MSTRG.101865.1	NC_013677.1	54976943-55040546
264	>MSTRG.101866.1	NC_013677.1	55043869-55082206
265	>MSTRG.10189.1	NC_013669.1	92592784-92619629
266	>MSTRG.101898.1	NC_013677.1	55749588-55751912
267	>MSTRG.101925.1	NC_013677.1	56087622-56145473
268	>MSTRG.101942.1	NC_013677.1	56289428-56295185
269	>MSTRG.101967.1	NC_013677.1	56361339-56363902
270	>MSTRG.101968.1	NC_013677.1	56362233-56364412
271	>MSTRG.101990.1	NC_013677.1	56402237-56408353
272	>MSTRG.101993.1	NC_013677.1	56514641-56519706
273	>MSTRG.102019.1	NC_013677.1	56814199-56832169
274	>MSTRG.102022.1	NC_013677.1	56817759-56832169
275	>MSTRG.102056.1	NC_013677.1	57269885-57272196
276	>MSTRG.102106.1	NC_013677.1	57661972-57662811
277	>MSTRG.102173.1	NC_013677.1	57869674-57877343
278	>MSTRG.102305.1	NC_013677.1	58388276-58413508
279	>MSTRG.102327.1	NC_013677.1	58521451-58541017
280	>MSTRG.102345.1	NC_013677.1	58607248-58675093
281	>MSTRG.102345.2	NC_013677.1	58608749-58675100
282	>MSTRG.102345.3	NC_013677.1	58610050-58673058
283	>MSTRG.102345.4	NC_013677.1	58613239-58709411
284	>MSTRG.102345.5	NC_013677.1	58654581-58674596
285	>MSTRG.102345.6	NC_013677.1	58654581-58674596
286	>MSTRG.102345.7	NC_013677.1	58654584-58668645
287	>MSTRG.102345.8	NC_013677.1	58654584-58668108
288	>MSTRG.102345.9	NC_013677.1	58658146-58659523
289	>MSTRG.102347.1	NC_013677.1	58688149-58689708
290	>MSTRG.102363.1	NC_013677.1	58740177-58748811
291	>MSTRG.102365.2	NC_013677.1	58767610-58769292
292	>MSTRG.102380.2	NC_013677.1	58821681-58832236
293	>MSTRG.102381.1	NC_013677.1	58848751-58854164
294	>MSTRG.102388.1	NC_013677.1	59039689-59044675
295	>MSTRG.102389.1	NC_013677.1	59045903-59063972
296	>MSTRG.102391.1	NC_013677.1	59078495-59081318
297	>MSTRG.102393.1	NC_013677.1	59106788-59107752
298	>MSTRG.102394.1	NC_013677.1	59155450-59157295
299	>MSTRG.102395.1	NC_013677.1	59172203-59173696
300	>MSTRG.102396.1	NC_013677.1	59200744-59202297
301	>MSTRG.102405.1	NC_013677.1	59223021-59228230
302	>MSTRG.102406.1	NC_013677.1	59236534-59241399
303	>MSTRG.102407.1	NC_013677.1	59242049-59246510
304	>MSTRG.102408.1	NC_013677.1	59287359-59287772
305	>MSTRG.102409.1	NC_013677.1	59307111-59358870
306	>MSTRG.102411.1	NC_013677.1	59350667-59356532
307	>MSTRG.102412.1	NC_013677.1	59350969-59356527
308	>MSTRG.102451.1	NC_013677.1	59660204-59671608
309	>MSTRG.102478.1	NC_013677.1	60604484-60668159
310	>MSTRG.102478.2	NC_013677.1	60629103-60668159
311	>MSTRG.102498.1	NC_013677.1	61125650-61212057
312	>MSTRG.102547.1	NC_013677.1	61446463-61448485
313	>MSTRG.102547.2	NC_013677.1	61446537-61449026
314	>MSTRG.102555.3	NC_013677.1	61555290-61594937
315	>MSTRG.102556.1	NC_013677.1	61560887-61568581
316	>MSTRG.102557.1	NC_013677.1	61570465-61583668
317	>MSTRG.102557.2	NC_013677.1	61571055-61574875
318	>MSTRG.102557.3	NC_013677.1	61571499-61574710
319	>MSTRG.102558.1	NC_013677.1	61576416-61587716
320	>MSTRG.102582.1	NC_013677.1	61821160-61873649
321	>MSTRG.102585.1	NC_013677.1	61898687-61904775
322	>MSTRG.102586.1	NC_013677.1	61952704-62016229
323	>MSTRG.102587.1	NC_013677.1	61953296-61966707
324	>MSTRG.102590.1	NC_013677.1	62040918-62042228
325	>MSTRG.102591.1	NC_013677.1	62060342-62065993
326	>MSTRG.102633.1	NC_013677.1	62312749-62404724
327	>MSTRG.102634.1	NC_013677.1	62351097-62355470
328	>MSTRG.102635.1	NC_013677.1	62391932-62408887
329	>MSTRG.1027.1	NC_013669.1	6323783-6411172
330	>MSTRG.1027.2	NC_013669.1	6323783-6358947
331	>MSTRG.1027.3	NC_013669.1	6324009-6370257
332	>MSTRG.1027.4	NC_013669.1	6353196-6370565
333	>MSTRG.1027.5	NC_013669.1	6354495-6411171
334	>MSTRG.102719.1	NC_013677.1	62720274-62720887
335	>MSTRG.102736.1	NC_013677.1	62813232-62868880
336	>MSTRG.102746.1	NC_013677.1	62876771-62878809
337	>MSTRG.102747.1	NC_013677.1	62880611-62881752
338	>MSTRG.102748.1	NC_013677.1	62886654-62890507
339	>MSTRG.102749.1	NC_013677.1	62890303-62892857
340	>MSTRG.102753.1	NC_013677.1	62949843-62952973
341	>MSTRG.102762.4	NC_013677.1	63036257-63063227
342	>MSTRG.102763.1	NC_013677.1	63030819-63099970
343	>MSTRG.102763.2	NC_013677.1	63035267-63099970
344	>MSTRG.102765.1	NC_013677.1	63088042-63090311
345	>MSTRG.102766.1	NC_013677.1	63128869-63129741
346	>MSTRG.102768.1	NC_013677.1	63153674-63155772
347	>MSTRG.102769.1	NC_013677.1	63182794-63186028
348	>MSTRG.102769.2	NC_013677.1	63182794-63185515
349	>MSTRG.102769.4	NC_013677.1	63183723-63187017
350	>MSTRG.102770.1	NC_013677.1	63194886-63205001
351	>MSTRG.102777.1	NC_013677.1	63246032-63257551
352	>MSTRG.102788.1	NC_013677.1	63268165-63270143
353	>MSTRG.1028.1	NC_013669.1	6370742-6372940
354	>MSTRG.102819.1	NC_013677.1	63523456-63650486
355	>MSTRG.102832.1	NC_013677.1	63547374-63599182
356	>MSTRG.102849.1	NC_013677.1	63676106-63676514
357	>MSTRG.102861.1	NC_013677.1	63836039-63838486
358	>MSTRG.102875.1	NC_013677.1	63869627-63880042
359	>MSTRG.102882.1	NC_013677.1	63887714-63888436
360	>MSTRG.102882.2	NC_013677.1	63887715-63888402
361	>MSTRG.102885.1	NC_013677.1	63892966-63918221
362	>MSTRG.102993.1	NC_013677.1	64143634-64212591
363	>MSTRG.102999.1	NC_013677.1	64247639-64250871
364	>MSTRG.103013.1	NC_013677.1	64348600-64350643
365	>MSTRG.103020.1	NC_013677.1	64361239-64367476
366	>MSTRG.103020.2	NC_013677.1	64363947-64367398
367	>MSTRG.103022.2	NC_013677.1	64395364-64400614
368	>MSTRG.103023.1	NC_013677.1	64401080-64424593
369	>MSTRG.103024.1	NC_013677.1	64418669-64422100
370	>MSTRG.103038.1	NC_013677.1	64518267-64518908
371	>MSTRG.103040.1	NC_013677.1	64520812-64521355
372	>MSTRG.103043.1	NC_013677.1	64630459-64630791
373	>MSTRG.103044.1	NC_013677.1	64652381-64660555
374	>MSTRG.103046.1	NC_013677.1	64660832-64677121
375	>MSTRG.103047.1	NC_013677.1	64662461-64667356
376	>MSTRG.103048.1	NC_013677.1	64670095-64671809
377	>MSTRG.103050.1	NC_013677.1	64695893-64699510
378	>MSTRG.103050.2	NC_013677.1	64695893-64699490
379	>MSTRG.103051.1	NC_013677.1	64695942-64696451
380	>MSTRG.103069.19	NC_013677.1	65027671-65029485
381	>MSTRG.103070.1	NC_013677.1	65033914-65036973
382	>MSTRG.103071.1	NC_013677.1	65035471-65036258
383	>MSTRG.103072.1	NC_013677.1	65054501-65055180
384	>MSTRG.103073.1	NC_013677.1	65074131-65074576
385	>MSTRG.103074.1	NC_013677.1	65089820-65090400
386	>MSTRG.103091.1	NC_013677.1	65170742-65259725
387	>MSTRG.103091.2	NC_013677.1	65253870-65260687
388	>MSTRG.103092.2	NC_013677.1	65203636-65205064
389	>MSTRG.103104.1	NC_013677.1	65363294-65369894
390	>MSTRG.103106.1	NC_013677.1	65440171-65477695
391	>MSTRG.103107.3	NC_013677.1	65475505-65511560
392	>MSTRG.103108.1	NC_013677.1	65498841-65542104
393	>MSTRG.103112.7	NC_013677.1	65590787-65593340
394	>MSTRG.103160.1	NC_013677.1	65794613-65795366
395	>MSTRG.103213.1	NC_013677.1	65892306-65893763
396	>MSTRG.103255.1	NC_013677.1	65981203-65981573
397	>MSTRG.103274.1	NC_013677.1	66011231-66013167
398	>MSTRG.103298.1	NC_013677.1	66054005-66055588
399	>MSTRG.103307.1	NC_013677.1	66100565-66106952
400	>MSTRG.103364.1	NC_013677.1	66202196-66256644
401	>MSTRG.103366.1	NC_013677.1	66283875-66291658
402	>MSTRG.103367.1	NC_013677.1	66407189-66425462
403	>MSTRG.103368.1	NC_013677.1	66425693-66441702
404	>MSTRG.103369.1	NC_013677.1	66457189-66480758
405	>MSTRG.103370.1	NC_013677.1	66478102-66483350
406	>MSTRG.103376.1	NC_013677.1	66636367-66641819
407	>MSTRG.103438.1	NC_013677.1	67246331-67286306
408	>MSTRG.103439.1	NC_013677.1	67267144-67320517
409	>MSTRG.103461.1	NC_013677.1	67706158-67713755
410	>MSTRG.103462.1	NC_013677.1	67707708-67709008
411	>MSTRG.103463.1	NC_013677.1	67710377-67730779
412	>MSTRG.103464.1	NC_013677.1	67732554-67734199
413	>MSTRG.103466.1	NC_013677.1	67779164-67794157
414	>MSTRG.103467.1	NC_013677.1	67786786-67791048
415	>MSTRG.103468.1	NC_013677.1	67857159-67858749
416	>MSTRG.103472.1	NC_013677.1	67876044-67906483
417	>MSTRG.103498.1	NC_013677.1	68111571-68120015
418	>MSTRG.103498.2	NC_013677.1	68112178-68118130
419	>MSTRG.103628.1	NC_013677.1	70516616-70744665
420	>MSTRG.103631.1	NC_013677.1	70879731-70882201
421	>MSTRG.103651.1	NC_013677.1	71578872-71579536
422	>MSTRG.103722.1	NC_013677.1	72931743-72933215
423	>MSTRG.103724.1	NC_013677.1	72940911-72941279
424	>MSTRG.103730.1	NC_013677.1	72973054-72991221
425	>MSTRG.103757.1	NC_013677.1	73163224-73241568
426	>MSTRG.103759.1	NC_013677.1	73202795-73209334
427	>MSTRG.103760.1	NC_013677.1	73232118-73234925
428	>MSTRG.103761.1	NC_013677.1	73233147-73268589
429	>MSTRG.103762.1	NC_013677.1	73249796-73259005
430	>MSTRG.103763.1	NC_013677.1	73252482-73254982
431	>MSTRG.103765.1	NC_013677.1	73267078-73269551
432	>MSTRG.103765.2	NC_013677.1	73268646-73355715
433	>MSTRG.103766.1	NC_013677.1	73299609-73302068
434	>MSTRG.103768.1	NC_013677.1	73325220-73330353
435	>MSTRG.103769.1	NC_013677.1	73349129-73370354
436	>MSTRG.10377.1	NC_013669.1	94276109-94278320
437	>MSTRG.103774.1	NC_013677.1	73408301-73413544
438	>MSTRG.103777.1	NC_013677.1	73469149-73471361
439	>MSTRG.103796.1	NC_013677.1	73595265-73630075
440	>MSTRG.103797.1	NC_013677.1	73616049-73619732
441	>MSTRG.103798.1	NC_013677.1	73631070-73655591
442	>MSTRG.103801.2	NC_013677.1	73679349-73686059
443	>MSTRG.103804.1	NC_013677.1	73707785-73716282
444	>MSTRG.103818.1	NC_013677.1	73829046-73845759
445	>MSTRG.103940.3	NC_013677.1	74555663-74559309
446	>MSTRG.10401.1	NC_013669.1	94317261-94332510
447	>MSTRG.104067.1	NC_013677.1	74518912-74522367
448	>MSTRG.104220.1	NC_013677.1	75549607-75549923
449	>MSTRG.104293.1	NC_013677.1	76339978-76364335
450	>MSTRG.104302.1	NC_013677.1	76412080-76482646
451	>MSTRG.104302.2	NC_013677.1	76462299-76509439
452	>MSTRG.104303.1	NC_013677.1	76503539-76587233
453	>MSTRG.104310.1	NC_013677.1	76692456-76726712
454	>MSTRG.104311.1	NC_013677.1	76704201-76710798
455	>MSTRG.104312.1	NC_013677.1	76719956-76721667
456	>MSTRG.104314.1	NC_013677.1	76759632-76760943
457	>MSTRG.104315.1	NC_013677.1	76812016-76813686
458	>MSTRG.104317.1	NC_013677.1	76836905-76840939
459	>MSTRG.104318.1	NC_013677.1	76837794-76840092
460	>MSTRG.104326.1	NC_013677.1	76897176-76903158
461	>MSTRG.104327.1	NC_013677.1	76915561-76917048
462	>MSTRG.104327.2	NC_013677.1	76916564-76921681
463	>MSTRG.104328.1	NC_013677.1	76997485-77004084
464	>MSTRG.104340.1	NC_013677.1	77062942-77069609
465	>MSTRG.104393.1	NC_013677.1	77214969-77215998
466	>MSTRG.104397.1	NC_013677.1	77237468-77238769
467	>MSTRG.104398.1	NC_013677.1	77240690-77260673
468	>MSTRG.104398.2	NC_013677.1	77240690-77281977
469	>MSTRG.104398.5	NC_013677.1	77253302-77260688
470	>MSTRG.104401.1	NC_013677.1	77298602-77336692
471	>MSTRG.104407.1	NC_013677.1	77411236-77426965
472	>MSTRG.104437.1	NC_013677.1	77554013-77554397
473	>MSTRG.104632.7	NC_013677.1	78064054-78121602
474	>MSTRG.104632.8	NC_013677.1	78064184-78125003
475	>MSTRG.104632.9	NC_013677.1	78120252-78131605
476	>MSTRG.104635.1	NC_013677.1	78111095-78159533
477	>MSTRG.104637.1	NC_013677.1	78172313-78174724
478	>MSTRG.104638.1	NC_013677.1	78240146-78242368
479	>MSTRG.104640.1	NC_013677.1	78290934-78292704
480	>MSTRG.104642.1	NC_013677.1	78371032-78376883
481	>MSTRG.104689.1	NC_013677.1	80262717-80263042
482	>MSTRG.104701.1	NC_013677.1	80980489-80981725
483	>MSTRG.104702.1	NC_013677.1	80980489-80982860
484	>MSTRG.104712.1	NC_013677.1	81720662-81785943
485	>MSTRG.104713.1	NC_013677.1	81761684-81761939
486	>MSTRG.104738.1	NC_013677.1	83207380-83244653
487	>MSTRG.104743.1	NC_013677.1	83262075-83262740
488	>MSTRG.104776.1	NC_013677.1	83503304-83507643
489	>MSTRG.104777.1	NC_013677.1	83532621-83535526
490	>MSTRG.104778.1	NC_013677.1	83568382-83570722
491	>MSTRG.104780.1	NC_013677.1	83644529-83699466
492	>MSTRG.104837.1	NC_013677.1	83994309-83996905
493	>MSTRG.104899.1	NC_013677.1	85698283-85700539
494	>MSTRG.104903.1	NC_013677.1	85794819-85851691
495	>MSTRG.104905.1	NC_013677.1	85797452-85812498
496	>MSTRG.104908.1	NC_013677.1	85816456-85818537
497	>MSTRG.104941.1	NC_013677.1	86188149-86206582
498	>MSTRG.104941.2	NC_013677.1	86200162-86207579
499	>MSTRG.104943.1	NC_013677.1	86226649-86249716
500	>MSTRG.104944.1	NC_013677.1	86341398-86343296
501	>MSTRG.104945.1	NC_013677.1	86353245-86355523
502	>MSTRG.104946.1	NC_013677.1	86384004-86395163
503	>MSTRG.104947.1	NC_013677.1	86453974-86457661
504	>MSTRG.104950.1	NC_013677.1	86529296-86531973
505	>MSTRG.105054.1	NC_013677.1	87357139-87360515
506	>MSTRG.105058.1	NC_013677.1	87410633-87505043
507	>MSTRG.105060.1	NC_013677.1	87420236-87420643
508	>MSTRG.105068.6	NC_013677.1	87520610-87539690
509	>MSTRG.105073.6	NC_013677.1	87575702-87603396
510	>MSTRG.105074.1	NC_013677.1	87567855-87573032
511	>MSTRG.105074.2	NC_013677.1	87568215-87573789
512	>MSTRG.105074.3	NC_013677.1	87570093-87572915
513	>MSTRG.105075.1	NC_013677.1	87572287-87573981
514	>MSTRG.105076.1	NC_013677.1	87580303-87584103
515	>MSTRG.105077.1	NC_013677.1	87583883-87586853
516	>MSTRG.105078.1	NC_013677.1	87599743-87664422
517	>MSTRG.105091.1	NC_013677.1	87691999-87750263
518	>MSTRG.105094.1	NC_013677.1	87783733-87784279
519	>MSTRG.105103.20	NC_013677.1	88025128-88027594
520	>MSTRG.105104.1	NC_013677.1	87864746-87875397
521	>MSTRG.105105.1	NC_013677.1	87884635-87885005
522	>MSTRG.105106.1	NC_013677.1	87900202-87912627
523	>MSTRG.105106.2	NC_013677.1	87900953-87907960
524	>MSTRG.105106.3	NC_013677.1	87901097-87908180
525	>MSTRG.105106.4	NC_013677.1	87901097-87913995
526	>MSTRG.105106.5	NC_013677.1	87901131-87910346
527	>MSTRG.105107.1	NC_013677.1	87925217-87925996
528	>MSTRG.105127.24	NC_013677.1	88228453-88231267
529	>MSTRG.105130.1	NC_013677.1	88215823-88217239
530	>MSTRG.105131.1	NC_013677.1	88226045-88231727
531	>MSTRG.105145.1	NC_013677.1	88299054-88304840
532	>MSTRG.105171.1	NC_013677.1	88402201-88440794
533	>MSTRG.105171.2	NC_013677.1	88438838-88442837
534	>MSTRG.105171.3	NC_013677.1	88439482-88440624
535	>MSTRG.105173.1	NC_013677.1	88418720-88439295
536	>MSTRG.105175.1	NC_013677.1	88445902-88449404
537	>MSTRG.105190.1	NC_013677.1	88769575-88778041
538	>MSTRG.105190.2	NC_013677.1	88769575-88773908
539	>MSTRG.105190.3	NC_013677.1	88769575-88773908
540	>MSTRG.105190.4	NC_013677.1	88769575-88776469
541	>MSTRG.105190.5	NC_013677.1	88771751-88772136
542	>MSTRG.105208.11	NC_013677.1	89066702-89070942
543	>MSTRG.105209.1	NC_013677.1	89027144-89078631
544	>MSTRG.105210.1	NC_013677.1	89045484-89050722
545	>MSTRG.105210.2	NC_013677.1	89045507-89093861
546	>MSTRG.105210.3	NC_013677.1	89058561-89094873
547	>MSTRG.105210.4	NC_013677.1	89089283-89094828
548	>MSTRG.105211.1	NC_013677.1	89050859-89087144
549	>MSTRG.105212.1	NC_013677.1	89082223-89086903
550	>MSTRG.105213.1	NC_013677.1	89106482-89209354
551	>MSTRG.105214.1	NC_013677.1	89131457-89139454
552	>MSTRG.105215.1	NC_013677.1	89190214-89190594
553	>MSTRG.105217.1	NC_013677.1	89283671-89285918
554	>MSTRG.105219.1	NC_013677.1	89376052-89383670
555	>MSTRG.105220.1	NC_013677.1	89387468-89392282
556	>MSTRG.105221.1	NC_013677.1	89408242-89490928
557	>MSTRG.105221.2	NC_013677.1	89480599-89483703
558	>MSTRG.105222.1	NC_013677.1	89421467-89422648
559	>MSTRG.105222.2	NC_013677.1	89421483-89427013
560	>MSTRG.105235.1	NC_013677.1	89554625-89639036
561	>MSTRG.105236.18	NC_013677.1	89834413-89837678
562	>MSTRG.105236.2	NC_013677.1	89587665-89600323
563	>MSTRG.105236.7	NC_013677.1	89593061-89601007
564	>MSTRG.105237.1	NC_013677.1	89616352-89619288
565	>MSTRG.105237.2	NC_013677.1	89616352-89619288
566	>MSTRG.105237.3	NC_013677.1	89616352-89619288
567	>MSTRG.105237.4	NC_013677.1	89616354-89620985
568	>MSTRG.105237.5	NC_013677.1	89616852-89620985
569	>MSTRG.105237.6	NC_013677.1	89617571-89619328
570	>MSTRG.105237.7	NC_013677.1	89617934-89619317
571	>MSTRG.105237.8	NC_013677.1	89617934-89619317
572	>MSTRG.105238.1	NC_013677.1	89621012-89627629
573	>MSTRG.105239.1	NC_013677.1	89632255-89651110
574	>MSTRG.105239.2	NC_013677.1	89632255-89635084
575	>MSTRG.105239.3	NC_013677.1	89643733-89648490
576	>MSTRG.105240.1	NC_013677.1	89634342-89635295
577	>MSTRG.105241.1	NC_013677.1	89710717-89713720
578	>MSTRG.105242.1	NC_013677.1	89713798-89719001
579	>MSTRG.105242.2	NC_013677.1	89716253-89718764
580	>MSTRG.105243.1	NC_013677.1	89738876-89741207
581	>MSTRG.105245.1	NC_013677.1	89803990-89820858
582	>MSTRG.105246.1	NC_013677.1	89833983-89846095
583	>MSTRG.105246.2	NC_013677.1	89836376-89849509
584	>MSTRG.105247.1	NC_013677.1	89879331-89879613
585	>MSTRG.105262.1	NC_013677.1	89936951-89941126
586	>MSTRG.105293.1	NC_013677.1	90034822-90081205
587	>MSTRG.105294.1	NC_013677.1	90112922-90126026
588	>MSTRG.105296.1	NC_013677.1	90149402-90179391
589	>MSTRG.105297.1	NC_013677.1	90160362-90191933
590	>MSTRG.105298.1	NC_013677.1	90180072-90191308
591	>MSTRG.105299.1	NC_013677.1	90181070-90206126
592	>MSTRG.105300.1	NC_013677.1	90189702-90208449
593	>MSTRG.105301.1	NC_013677.1	90217256-90220497
594	>MSTRG.105303.1	NC_013677.1	90345610-90348128
595	>MSTRG.105304.1	NC_013677.1	90373877-90388746
596	>MSTRG.105347.2	NC_013677.1	90613210-90626836
597	>MSTRG.105349.1	NC_013677.1	90650662-90664823
598	>MSTRG.105351.5	NC_013677.1	90674791-90677519
599	>MSTRG.105352.1	NC_013677.1	90720708-90721040
600	>MSTRG.105353.1	NC_013677.1	90747316-90747975
601	>MSTRG.105381.3	NC_013677.1	91009397-91010804
602	>MSTRG.105383.1	NC_013677.1	91010136-91010634
603	>MSTRG.105387.1	NC_013677.1	91018336-91021332
604	>MSTRG.105391.1	NC_013677.1	91053305-91055589
605	>MSTRG.105392.1	NC_013677.1	91057863-91058209
606	>MSTRG.105401.1	NC_013677.1	91083768-91097897
607	>MSTRG.105442.1	NC_013677.1	91432820-91440574
608	>MSTRG.105453.1	NC_013677.1	91529568-91532347
609	>MSTRG.105462.1	NC_013677.1	91574656-91598344
610	>MSTRG.105463.1	NC_013677.1	91582791-91590658
611	>MSTRG.105466.1	NC_013677.1	91638711-91643348
612	>MSTRG.10548.1	NC_013669.1	94914006-94934590
613	>MSTRG.105484.1	NC_013677.1	91711458-91724939
614	>MSTRG.10549.1	NC_013669.1	94972407-94974610
615	>MSTRG.10550.1	NC_013669.1	94987944-95001154
616	>MSTRG.10551.1	NC_013669.1	94988367-94992449
617	>MSTRG.105511.1	NC_013677.1	92101380-92102195
618	>MSTRG.105511.2	NC_013677.1	92101492-92101850
619	>MSTRG.105516.1	NC_013677.1	92389959-92394490
620	>MSTRG.10552.1	NC_013669.1	95015782-95030556
621	>MSTRG.10552.2	NC_013669.1	95015857-95029555
622	>MSTRG.10565.1	NC_013669.1	95321800-95353682
623	>MSTRG.10566.1	NC_013669.1	95341094-95341901
624	>MSTRG.10572.1	NC_013669.1	95419142-95435198
625	>MSTRG.10572.2	NC_013669.1	95421432-95436059
626	>MSTRG.105761.2	NC_013677.1	94752297-94755905
627	>MSTRG.105762.1	NC_013677.1	94755143-94759317
628	>MSTRG.105763.1	NC_013677.1	94781851-94791225
629	>MSTRG.105764.1	NC_013677.1	94820314-94864452
630	>MSTRG.105764.2	NC_013677.1	94862440-94864448
631	>MSTRG.105766.1	NC_013677.1	94884756-94887620
632	>MSTRG.105767.1	NC_013677.1	94888663-94889114
633	>MSTRG.105768.1	NC_013677.1	94892025-94893829
634	>MSTRG.105771.1	NC_013677.1	94901025-94911720
635	>MSTRG.105771.2	NC_013677.1	94901045-94906088
636	>MSTRG.105775.1	NC_013677.1	94974120-94975109
637	>MSTRG.105790.1	NC_013677.1	95466191-95466812
638	>MSTRG.105791.1	NC_013677.1	95476797-95477448
639	>MSTRG.105794.1	NC_013677.1	95503654-95505967
640	>MSTRG.105813.39	NC_013677.1	95835690-95875509
641	>MSTRG.105814.2	NC_013677.1	96042005-96084695
642	>MSTRG.105814.3	NC_013677.1	96053673-96133750
643	>MSTRG.105814.4	NC_013677.1	96106398-96138811
644	>MSTRG.105814.5	NC_013677.1	96106542-96109420
645	>MSTRG.105833.1	NC_013677.1	96430706-96460169
646	>MSTRG.105842.1	NC_013677.1	96460170-96801807
647	>MSTRG.105842.2	NC_013677.1	96626664-96673286
648	>MSTRG.105935.1	NC_013677.1	97199494-97201434
649	>MSTRG.105943.1	NC_013677.1	97367563-97371881
650	>MSTRG.105946.1	NC_013677.1	97490427-97602575
651	>MSTRG.105947.1	NC_013677.1	97515965-97577111
652	>MSTRG.105948.1	NC_013677.1	97528648-97545688
653	>MSTRG.105949.1	NC_013677.1	97570678-97572343
654	>MSTRG.105990.1	NC_013677.1	98101111-98101807
655	>MSTRG.105991.1	NC_013677.1	98109161-98110024
656	>MSTRG.105993.1	NC_013677.1	98154920-98157511
657	>MSTRG.106032.1	NC_013677.1	98551900-98552458
658	>MSTRG.106034.37	NC_013677.1	98788405-98815595
659	>MSTRG.106036.1	NC_013677.1	98608610-98677833
660	>MSTRG.106038.1	NC_013677.1	98685003-98686893
661	>MSTRG.106039.1	NC_013677.1	98719860-98724171
662	>MSTRG.106040.1	NC_013677.1	98751082-98754550
663	>MSTRG.106041.1	NC_013677.1	98789503-98791999
664	>MSTRG.106042.1	NC_013677.1	98858543-98859514
665	>MSTRG.10607.1	NC_013669.1	95648719-95797486
666	>MSTRG.10607.2	NC_013669.1	95648742-95734472
667	>MSTRG.10607.3	NC_013669.1	95649548-95799107
668	>MSTRG.10607.4	NC_013669.1	95649548-95797753
669	>MSTRG.10607.5	NC_013669.1	95649548-95797520
670	>MSTRG.10607.6	NC_013669.1	95649968-95797486
671	>MSTRG.106073.1	NC_013677.1	99184636-99233034
672	>MSTRG.106075.1	NC_013677.1	99198962-99259475
673	>MSTRG.106075.2	NC_013677.1	99198987-99233230
674	>MSTRG.106080.1	NC_013677.1	99262468-99296568
675	>MSTRG.106081.16	NC_013677.1	99274096-99278511
676	>MSTRG.106081.18	NC_013677.1	99298647-99306048
677	>MSTRG.106081.19	NC_013677.1	99306982-99324752
678	>MSTRG.106082.1	NC_013677.1	99355442-99360851
679	>MSTRG.106084.1	NC_013677.1	99382043-99382570
680	>MSTRG.10609.1	NC_013669.1	95828995-95938829
681	>MSTRG.10609.2	NC_013669.1	95829124-95938829
682	>MSTRG.10609.3	NC_013669.1	95834458-95938829
683	>MSTRG.10609.4	NC_013669.1	95835262-95869546
684	>MSTRG.10609.5	NC_013669.1	95864809-95880126
685	>MSTRG.10609.6	NC_013669.1	95906001-95941921
686	>MSTRG.10609.7	NC_013669.1	95909895-95926699
687	>MSTRG.106097.1	NC_013677.1	99496384-99497555
688	>MSTRG.10610.1	NC_013669.1	95897384-95900934
689	>MSTRG.106106.1	NC_013677.1	99658352-99706487
690	>MSTRG.106106.2	NC_013677.1	99658353-99706731
691	>MSTRG.106107.1	NC_013677.1	99679269-99682076
692	>MSTRG.106107.2	NC_013677.1	99679830-99682076
693	>MSTRG.106109.1	NC_013677.1	99707708-99708874
694	>MSTRG.10611.1	NC_013669.1	95906001-95941921
695	>MSTRG.106137.1	NC_013677.1	99945176-99946236
696	>MSTRG.106144.1	NC_013677.1	100136804-100143220
697	>MSTRG.106153.1	NC_013677.1	100169139-100192140
698	>MSTRG.106153.2	NC_013677.1	100179186-100198356
699	>MSTRG.106153.3	NC_013677.1	100179989-100192102
700	>MSTRG.106154.1	NC_013677.1	100183368-100184441
701	>MSTRG.106269.1	NC_013677.1	101790177-101791280
702	>MSTRG.106326.1	NC_013677.1	101908972-101931523
703	>MSTRG.106326.2	NC_013677.1	101909257-101931928
704	>MSTRG.106326.3	NC_013677.1	101911650-101931916
705	>MSTRG.106326.4	NC_013677.1	101912144-101925224
706	>MSTRG.106327.1	NC_013677.1	101929029-101930278
707	>MSTRG.106345.1	NC_013677.1	101964641-101969710
708	>MSTRG.106349.1	NC_013677.1	101977898-102033277
709	>MSTRG.106349.2	NC_013677.1	102026247-102031876
710	>MSTRG.106350.1	NC_013677.1	101989205-101990320
711	>MSTRG.106355.1	NC_013677.1	102059041-102059338
712	>MSTRG.106388.1	NC_013677.1	102134782-102213749
713	>MSTRG.106388.4	NC_013677.1	102198395-102213746
714	>MSTRG.106407.1	NC_013677.1	102388143-102389339
715	>MSTRG.106409.1	NC_013677.1	102465360-102540136
716	>MSTRG.106411.1	NC_013677.1	102525173-102549696
717	>MSTRG.106412.1	NC_013677.1	102608360-102614856
718	>MSTRG.106413.1	NC_013677.1	102609915-102611827
719	>MSTRG.106413.2	NC_013677.1	102610484-102614261
720	>MSTRG.106418.1	NC_013677.1	102628932-102675543
721	>MSTRG.106420.1	NC_013677.1	102676144-102695597
722	>MSTRG.106444.1	NC_013677.1	102755971-102797334
723	>MSTRG.106444.2	NC_013677.1	102778117-102822404
724	>MSTRG.106444.3	NC_013677.1	102778117-102797510
725	>MSTRG.106444.4	NC_013677.1	102782642-102821959
726	>MSTRG.106444.5	NC_013677.1	102785190-102797392
727	>MSTRG.106446.1	NC_013677.1	102766982-102821274
728	>MSTRG.106450.1	NC_013677.1	102825707-102836596
729	>MSTRG.106451.1	NC_013677.1	102854840-102857532
730	>MSTRG.106452.1	NC_013677.1	102862953-102864752
731	>MSTRG.106453.1	NC_013677.1	103048184-103052415
732	>MSTRG.106454.1	NC_013677.1	103050288-103104116
733	>MSTRG.106456.1	NC_013677.1	103059002-103067979
734	>MSTRG.106457.1	NC_013677.1	103081076-103174044
735	>MSTRG.106458.1	NC_013677.1	103091143-103096611
736	>MSTRG.106459.1	NC_013677.1	103117086-103129613
737	>MSTRG.106460.1	NC_013677.1	103137535-103196873
738	>MSTRG.106460.2	NC_013677.1	103170552-103191971
739	>MSTRG.106461.1	NC_013677.1	103187090-103207656
740	>MSTRG.106501.6	NC_013677.1	103442359-103488066
741	>MSTRG.106501.7	NC_013677.1	103458173-103472026
742	>MSTRG.106501.8	NC_013677.1	103500874-103521310
743	>MSTRG.106501.9	NC_013677.1	103500874-103521308
744	>MSTRG.106502.1	NC_013677.1	103376107-103376473
745	>MSTRG.106503.1	NC_013677.1	103381725-103388412
746	>MSTRG.106503.2	NC_013677.1	103381725-103382199
747	>MSTRG.106504.1	NC_013677.1	103391571-103395345
748	>MSTRG.106506.1	NC_013677.1	103489177-103500747
749	>MSTRG.106506.2	NC_013677.1	103492066-103499658
750	>MSTRG.106514.1	NC_013677.1	103679490-103680275
751	>MSTRG.10664.1	NC_013669.1	96448236-96451139
752	>MSTRG.106678.1	NC_013677.1	107408579-107408897
753	>MSTRG.106705.1	NC_013677.1	107502874-107510336
754	>MSTRG.106706.1	NC_013677.1	107586046-107595152
755	>MSTRG.106707.1	NC_013677.1	107634915-107650121
756	>MSTRG.106759.1	NC_013677.1	108511837-108520057
757	>MSTRG.106781.1	NC_013677.1	108931193-108955943
758	>MSTRG.106789.1	NC_013677.1	109135073-109136301
759	>MSTRG.10681.2	NC_013669.1	96592056-96593219
760	>MSTRG.106818.1	NC_013677.1	109382844-109416012
761	>MSTRG.106819.1	NC_013677.1	109408214-109408638
762	>MSTRG.106823.1	NC_013677.1	109448271-109475915
763	>MSTRG.106837.1	NC_013677.1	109504571-109505998
764	>MSTRG.106841.1	NC_013677.1	109512749-109549626
765	>MSTRG.106872.1	NC_013677.1	109608004-109683516
766	>MSTRG.106877.1	NC_013677.1	109715837-109722857
767	>MSTRG.106878.1	NC_013677.1	109791657-109796089
768	>MSTRG.106879.1	NC_013677.1	109899505-109924473
769	>MSTRG.106884.4	NC_013677.1	110111544-110129727
770	>MSTRG.106885.1	NC_013677.1	110109464-110110236
771	>MSTRG.106890.2	NC_013677.1	110136434-110136756
772	>MSTRG.106892.1	NC_013677.1	110157402-110158795
773	>MSTRG.106894.1	NC_013677.1	110371019-110380342
774	>MSTRG.106897.5	NC_013677.1	110465713-110470071
775	>MSTRG.106898.1	NC_013677.1	110455013-110460323
776	>MSTRG.1071.1	NC_013669.1	6895041-7144138
777	>MSTRG.107126.1	NC_013677.1	111387896-111394002
778	>MSTRG.10716.1	NC_013669.1	96693473-96706309
779	>MSTRG.107216.1	NC_013677.1	112557625-112598257
780	>MSTRG.107276.1	NC_013677.1	113379278-113425878
781	>MSTRG.107285.1	NC_013677.1	113769779-113779079
782	>MSTRG.107287.1	NC_013677.1	113850186-113922687
783	>MSTRG.10730.1	NC_013669.1	96722702-96724493
784	>MSTRG.107304.1	NC_013677.1	114361086-114363368
785	>MSTRG.107377.1	NC_013677.1	114727235-114744912
786	>MSTRG.107380.1	NC_013677.1	114827636-114836363
787	>MSTRG.107381.1	NC_013677.1	114862820-114925323
788	>MSTRG.107382.2	NC_013677.1	114939156-114939714
789	>MSTRG.107383.1	NC_013677.1	114971536-114973239
790	>MSTRG.107385.1	NC_013677.1	115039053-115039769
791	>MSTRG.107389.1	NC_013677.1	115108142-115113373
792	>MSTRG.107389.2	NC_013677.1	115110900-115112920
793	>MSTRG.107390.1	NC_013677.1	115115230-115120469
794	>MSTRG.107391.1	NC_013677.1	115128986-115130856
795	>MSTRG.107392.1	NC_013677.1	115129668-115130876
796	>MSTRG.107407.1	NC_013677.1	115353840-115356464
797	>MSTRG.107475.1	NC_013677.1	115555268-115582100
798	>MSTRG.107522.1	NC_013677.1	116159191-116218237
799	>MSTRG.107551.13	NC_013678.1	3124708-3128671
800	>MSTRG.107552.1	NC_013678.1	3043942-3046092
801	>MSTRG.107553.1	NC_013678.1	3044406-3058320
802	>MSTRG.107553.2	NC_013678.1	3057169-3058320
803	>MSTRG.107554.1	NC_013678.1	3106379-3112022
804	>MSTRG.107555.1	NC_013678.1	3111600-3112680
805	>MSTRG.107556.1	NC_013678.1	3113998-3124626
806	>MSTRG.107557.1	NC_013678.1	3114682-3120335
807	>MSTRG.107558.1	NC_013678.1	3136262-3142051
808	>MSTRG.107559.1	NC_013678.1	3155400-3163006
809	>MSTRG.107562.1	NC_013678.1	3171820-3215485
810	>MSTRG.107565.1	NC_013678.1	3179547-3192706
811	>MSTRG.107567.1	NC_013678.1	3194545-3195984
812	>MSTRG.107619.1	NC_013678.1	3426397-3428123
813	>MSTRG.107625.1	NC_013678.1	3467508-3467867
814	>MSTRG.107629.1	NC_013678.1	3500813-3502409
815	>MSTRG.107633.1	NC_013678.1	3512785-3514244
816	>MSTRG.107636.1	NC_013678.1	3540210-3549558
817	>MSTRG.107638.1	NC_013678.1	3582147-3585879
818	>MSTRG.107639.1	NC_013678.1	3588223-3595464
819	>MSTRG.107640.1	NC_013678.1	3645102-3647147
820	>MSTRG.107641.1	NC_013678.1	3752204-3753601
821	>MSTRG.107642.1	NC_013678.1	3781550-3787868
822	>MSTRG.107643.1	NC_013678.1	3999976-4001690
823	>MSTRG.107644.1	NC_013678.1	4055452-4056054
824	>MSTRG.107645.1	NC_013678.1	4078356-4079096
825	>MSTRG.107646.1	NC_013678.1	4235096-4384234
826	>MSTRG.107651.1	NC_013678.1	4395736-4396799
827	>MSTRG.107657.1	NC_013678.1	4506659-4514639
828	>MSTRG.10774.1	NC_013669.1	96806659-96809961
829	>MSTRG.107795.1	NC_013678.1	5198996-5209023
830	>MSTRG.107796.1	NC_013678.1	5212069-5240042
831	>MSTRG.107817.1	NC_013678.1	5469562-5478337
832	>MSTRG.107834.4	NC_013678.1	5566173-5567431
833	>MSTRG.10787.1	NC_013669.1	97013819-97039138
834	>MSTRG.10787.2	NC_013669.1	97013908-97023420
835	>MSTRG.107907.1	NC_013678.1	6566132-6567336
836	>MSTRG.107918.1	NC_013678.1	7000789-7048180
837	>MSTRG.107953.1	NC_013678.1	7207858-7247035
838	>MSTRG.107955.1	NC_013678.1	7213473-7215859
839	>MSTRG.107957.1	NC_013678.1	7216887-7222874
840	>MSTRG.107959.1	NC_013678.1	7313630-7324842
841	>MSTRG.107983.1	NC_013678.1	7467901-7468671
842	>MSTRG.108113.2	NC_013678.1	7859412-7865270
843	>MSTRG.108121.1	NC_013678.1	7956823-8014523
844	>MSTRG.108130.1	NC_013678.1	7992761-8020720
845	>MSTRG.108130.2	NC_013678.1	7992761-8020720
846	>MSTRG.108131.1	NC_013678.1	8012214-8090790
847	>MSTRG.108132.1	NC_013678.1	8014930-8056211
848	>MSTRG.108133.1	NC_013678.1	8058714-8069687
849	>MSTRG.108153.1	NC_013678.1	8180035-8189542
850	>MSTRG.108154.1	NC_013678.1	8205881-8207378
851	>MSTRG.108154.3	NC_013678.1	8206427-8207859
852	>MSTRG.108182.1	NC_013678.1	8436209-8439446
853	>MSTRG.108186.1	NC_013678.1	8552109-8572655
854	>MSTRG.108188.1	NC_013678.1	8556937-8577516
855	>MSTRG.108204.1	NC_013678.1	8601777-8612597
856	>MSTRG.108205.2	NC_013678.1	8617357-8627789
857	>MSTRG.108205.3	NC_013678.1	8617369-8623197
858	>MSTRG.108207.5	NC_013678.1	8718560-8720808
859	>MSTRG.108264.1	NC_013678.1	9536818-9616181
860	>MSTRG.108265.7	NC_013678.1	9658340-9660701
861	>MSTRG.108266.1	NC_013678.1	9616741-9617002
862	>MSTRG.108274.5	NC_013678.1	9856236-9896874
863	>MSTRG.108275.1	NC_013678.1	9728369-9749155
864	>MSTRG.108276.1	NC_013678.1	9733973-9734572
865	>MSTRG.108277.1	NC_013678.1	9882000-9883150
866	>MSTRG.108294.1	NC_013678.1	10005687-10034260
867	>MSTRG.108295.1	NC_013678.1	10007962-10009493
868	>MSTRG.108483.1	NC_013678.1	10386879-10389668
869	>MSTRG.108488.1	NC_013678.1	10393915-10397171
870	>MSTRG.108513.1	NC_013678.1	10463784-10481870
871	>MSTRG.108589.1	NC_013678.1	10906117-10907047
872	>MSTRG.108606.1	NC_013678.1	11066672-11126678
873	>MSTRG.108610.1	NC_013678.1	11108695-11111676
874	>MSTRG.108611.1	NC_013678.1	11113248-11116412
875	>MSTRG.108612.1	NC_013678.1	11151122-11161779
876	>MSTRG.108660.1	NC_013678.1	11452733-11454765
877	>MSTRG.108663.1	NC_013678.1	11513707-11517080
878	>MSTRG.108664.1	NC_013678.1	11527658-11529314
879	>MSTRG.108665.1	NC_013678.1	11559836-11563910
880	>MSTRG.108665.2	NC_013678.1	11559866-11566137
881	>MSTRG.108666.1	NC_013678.1	11591503-11608242
882	>MSTRG.108734.5	NC_013678.1	11815307-11818923
883	>MSTRG.108735.1	NC_013678.1	11815817-11819572
884	>MSTRG.108736.11	NC_013678.1	11830563-11833828
885	>MSTRG.108736.6	NC_013678.1	11830563-11872096
886	>MSTRG.108736.7	NC_013678.1	11830563-11871923
887	>MSTRG.108737.1	NC_013678.1	11836237-11847142
888	>MSTRG.108777.1	NC_013678.1	12075259-12075596
889	>MSTRG.108779.2	NC_013678.1	12153430-12168932
890	>MSTRG.108782.1	NC_013678.1	12168685-12192278
891	>MSTRG.108782.2	NC_013678.1	12169024-12198841
892	>MSTRG.108782.3	NC_013678.1	12190160-12196336
893	>MSTRG.108784.1	NC_013678.1	12221276-12225741
894	>MSTRG.108786.2	NC_013678.1	12250897-12252450
895	>MSTRG.108787.1	NC_013678.1	12252700-12272662
896	>MSTRG.108791.1	NC_013678.1	12348962-12357379
897	>MSTRG.108796.10	NC_013678.1	12816324-12818291
898	>MSTRG.108797.1	NC_013678.1	12573536-12575051
899	>MSTRG.108798.1	NC_013678.1	12629095-12696342
900	>MSTRG.108799.1	NC_013678.1	12658333-12661049
901	>MSTRG.108800.1	NC_013678.1	12670082-12678782
902	>MSTRG.108801.1	NC_013678.1	12679083-12680645
903	>MSTRG.108801.2	NC_013678.1	12679630-12680384
904	>MSTRG.108802.1	NC_013678.1	12777206-12782488
905	>MSTRG.108803.1	NC_013678.1	12830646-12834280
906	>MSTRG.108805.1	NC_013678.1	12845651-12847574
907	>MSTRG.108809.1	NC_013678.1	13015242-13077663
908	>MSTRG.108812.1	NC_013678.1	13119539-13215493
909	>MSTRG.108813.1	NC_013678.1	13173848-13233470
910	>MSTRG.108814.1	NC_013678.1	13233515-13287364
911	>MSTRG.108815.1	NC_013678.1	13238583-13260867
912	>MSTRG.108815.2	NC_013678.1	13243093-13259328
913	>MSTRG.108815.3	NC_013678.1	13258828-13260876
914	>MSTRG.108815.4	NC_013678.1	13260048-13260869
915	>MSTRG.108817.1	NC_013678.1	13270934-13415079
916	>MSTRG.108819.1	NC_013678.1	13399090-13402254
917	>MSTRG.108820.1	NC_013678.1	13456264-13461935
918	>MSTRG.108830.1	NC_013678.1	13622553-13637206
919	>MSTRG.108866.2	NC_013678.1	13853156-13860624
920	>MSTRG.108867.2	NC_013678.1	13999422-14006910
921	>MSTRG.108868.1	NC_013678.1	13945599-13946291
922	>MSTRG.108869.1	NC_013678.1	13951808-13966766
923	>MSTRG.108870.1	NC_013678.1	13998149-13999835
924	>MSTRG.108871.1	NC_013678.1	14015171-14019252
925	>MSTRG.108873.1	NC_013678.1	14022486-14027865
926	>MSTRG.108875.1	NC_013678.1	14046550-14057878
927	>MSTRG.108876.1	NC_013678.1	14061735-14065536
928	>MSTRG.108877.1	NC_013678.1	14077563-14080306
929	>MSTRG.108878.1	NC_013678.1	14081177-14084618
930	>MSTRG.108879.1	NC_013678.1	14084690-14152351
931	>MSTRG.108887.1	NC_013678.1	14173709-14174018
932	>MSTRG.108914.1	NC_013678.1	14271290-14276080
933	>MSTRG.108918.1	NC_013678.1	14379840-14457959
934	>MSTRG.108919.1	NC_013678.1	14383379-14383802
935	>MSTRG.108919.2	NC_013678.1	14383379-14383802
936	>MSTRG.108922.4	NC_013678.1	14489914-14495107
937	>MSTRG.108923.1	NC_013678.1	14469042-14470049
938	>MSTRG.108924.1	NC_013678.1	14525140-14537317
939	>MSTRG.108965.1	NC_013678.1	14861661-14866174
940	>MSTRG.108968.1	NC_013678.1	14888283-14892018
941	>MSTRG.108981.1	NC_013678.1	14919951-14920347
942	>MSTRG.109014.1	NC_013678.1	15079794-15081778
943	>MSTRG.109014.2	NC_013678.1	15079795-15081736
944	>MSTRG.109015.1	NC_013678.1	15079795-15084861
945	>MSTRG.109016.13	NC_013678.1	15206101-15207105
946	>MSTRG.109017.1	NC_013678.1	15096997-15099005
947	>MSTRG.109018.1	NC_013678.1	15102241-15105714
948	>MSTRG.109019.1	NC_013678.1	15119748-15121606
949	>MSTRG.109020.1	NC_013678.1	15123183-15126938
950	>MSTRG.109022.1	NC_013678.1	15140638-15141240
951	>MSTRG.109022.2	NC_013678.1	15140649-15141217
952	>MSTRG.109029.1	NC_013678.1	15220601-15222947
953	>MSTRG.10907.2	NC_013669.1	97485026-97490036
954	>MSTRG.10908.1	NC_013669.1	97487968-97490576
955	>MSTRG.10910.1	NC_013669.1	97492586-97492930
956	>MSTRG.10911.1	NC_013669.1	97514470-97515322
957	>MSTRG.10912.1	NC_013669.1	97566143-97568303
958	>MSTRG.109124.1	NC_013678.1	16117031-16117532
959	>MSTRG.10913.1	NC_013669.1	97581609-97644122
960	>MSTRG.10913.2	NC_013669.1	97638958-97643949
961	>MSTRG.10914.1	NC_013669.1	97587916-97632814
962	>MSTRG.10914.2	NC_013669.1	97587994-97622880
963	>MSTRG.10914.3	NC_013669.1	97615087-97622880
964	>MSTRG.10914.4	NC_013669.1	97615087-97622880
965	>MSTRG.10914.5	NC_013669.1	97616656-97622068
966	>MSTRG.10915.1	NC_013669.1	97604633-97678928
967	>MSTRG.109207.1	NC_013678.1	16628988-16633841
968	>MSTRG.109208.1	NC_013678.1	16641218-16643447
969	>MSTRG.109209.1	NC_013678.1	16674017-16677972
970	>MSTRG.109218.1	NC_013678.1	16727954-16732409
971	>MSTRG.109219.1	NC_013678.1	16732586-16737481
972	>MSTRG.109230.1	NC_013678.1	16790766-16795177
973	>MSTRG.109231.1	NC_013678.1	16798418-16821730
974	>MSTRG.109235.1	NC_013678.1	16928520-16931033
975	>MSTRG.109236.9	NC_013678.1	16966895-16985350
976	>MSTRG.109237.1	NC_013678.1	16991154-16995000
977	>MSTRG.109238.1	NC_013678.1	17078376-17080705
978	>MSTRG.109239.1	NC_013678.1	17188257-17193959
979	>MSTRG.109240.1	NC_013678.1	17219674-17220906
980	>MSTRG.109242.1	NC_013678.1	17242739-17247238
981	>MSTRG.109243.1	NC_013678.1	17243276-17243920
982	>MSTRG.109244.1	NC_013678.1	17247103-17347880
983	>MSTRG.109245.1	NC_013678.1	17322974-17326848
984	>MSTRG.109246.1	NC_013678.1	17328788-17335618
985	>MSTRG.109247.1	NC_013678.1	17338821-17349648
986	>MSTRG.10929.1	NC_013669.1	97786547-97795923
987	>MSTRG.10929.2	NC_013669.1	97794764-97796088
988	>MSTRG.109292.1	NC_013678.1	17542820-17611175
989	>MSTRG.109327.1	NC_013678.1	17719669-17767997
990	>MSTRG.109357.2	NC_013678.1	17879794-17888397
991	>MSTRG.109358.1	NC_013678.1	17828919-17832088
992	>MSTRG.109359.1	NC_013678.1	17959903-17977776
993	>MSTRG.109360.1	NC_013678.1	18028221-18034133
994	>MSTRG.109364.1	NC_013678.1	18059659-18066753
995	>MSTRG.109394.1	NC_013678.1	18184994-18238362
996	>MSTRG.109394.2	NC_013678.1	18184994-18237875
997	>MSTRG.109395.2	NC_013678.1	18246507-18254026
998	>MSTRG.109410.1	NC_013678.1	18281748-18282634
999	>MSTRG.109459.1	NC_013678.1	18568448-18570764
1000	>MSTRG.109493.1	NC_013678.1	18747801-18750488
1001	>MSTRG.109494.1	NC_013678.1	18771403-18772437
1002	>MSTRG.109495.1	NC_013678.1	18777483-18779674
1003	>MSTRG.109496.1	NC_013678.1	18792864-18806287
1004	>MSTRG.109496.2	NC_013678.1	18792864-18814661
1005	>MSTRG.109496.3	NC_013678.1	18792864-18812828
1006	>MSTRG.109496.4	NC_013678.1	18792985-18795903
1007	>MSTRG.109496.5	NC_013678.1	18796022-18798493
1008	>MSTRG.109496.6	NC_013678.1	18802496-18814014
1009	>MSTRG.1095.1	NC_013669.1	7100456-7101116
1010	>MSTRG.109501.1	NC_013678.1	18825384-18861317
1011	>MSTRG.109502.2	NC_013678.1	18826438-18827804
1012	>MSTRG.109503.1	NC_013678.1	18860218-18883920
1013	>MSTRG.109504.1	NC_013678.1	18871514-18874351
1014	>MSTRG.10953.1	NC_013669.1	98470122-98477494
1015	>MSTRG.109541.14	NC_013678.1	19383144-19395218
1016	>MSTRG.109542.1	NC_013678.1	19374281-19382873
1017	>MSTRG.109543.1	NC_013678.1	19385100-19400723
1018	>MSTRG.109543.2	NC_013678.1	19398917-19400308
1019	>MSTRG.109544.1	NC_013678.1	19396665-19399796
1020	>MSTRG.109545.1	NC_013678.1	19409725-19443666
1021	>MSTRG.109545.2	NC_013678.1	19410727-19453083
1022	>MSTRG.109547.1	NC_013678.1	19419352-19441134
1023	>MSTRG.109567.1	NC_013678.1	19477072-19524585
1024	>MSTRG.109567.2	NC_013678.1	19492339-19526889
1025	>MSTRG.109567.3	NC_013678.1	19521578-19526323
1026	>MSTRG.109570.1	NC_013678.1	19537957-19543208
1027	>MSTRG.109583.3	NC_013678.1	19652643-19656767
1028	>MSTRG.109583.4	NC_013678.1	19653349-19665595
1029	>MSTRG.109583.5	NC_013678.1	19693792-19710602
1030	>MSTRG.109583.6	NC_013678.1	19693821-19694878
1031	>MSTRG.109584.1	NC_013678.1	19667328-19670299
1032	>MSTRG.109585.1	NC_013678.1	19706776-19757810
1033	>MSTRG.109585.2	NC_013678.1	19727582-19757846
1034	>MSTRG.109585.3	NC_013678.1	19727582-19763474
1035	>MSTRG.109590.1	NC_013678.1	19807826-19810083
1036	>MSTRG.109591.1	NC_013678.1	19829530-19833439
1037	>MSTRG.109591.2	NC_013678.1	19829551-19833371
1038	>MSTRG.109617.1	NC_013678.1	20080277-20081069
1039	>MSTRG.109618.1	NC_013678.1	20118400-20130910
1040	>MSTRG.10965.1	NC_013669.1	98566195-98569499
1041	>MSTRG.109655.1	NC_013678.1	20336843-20337305
1042	>MSTRG.109657.1	NC_013678.1	20359523-20364462
1043	>MSTRG.109659.1	NC_013678.1	20453712-20484484
1044	>MSTRG.109660.1	NC_013678.1	20454182-20471236
1045	>MSTRG.109660.2	NC_013678.1	20460176-20471629
1046	>MSTRG.109661.1	NC_013678.1	20454453-20455803
1047	>MSTRG.109662.2	NC_013678.1	20555039-20572996
1048	>MSTRG.109663.1	NC_013678.1	20496120-20532009
1049	>MSTRG.109664.1	NC_013678.1	20596478-20596805
1050	>MSTRG.109665.1	NC_013678.1	20650796-20652882
1051	>MSTRG.109666.1	NC_013678.1	20651039-20724880
1052	>MSTRG.109690.1	NC_013678.1	21183276-21184521
1053	>MSTRG.109713.1	NC_013678.1	21254579-21415443
1054	>MSTRG.109714.1	NC_013678.1	21395801-21435245
1055	>MSTRG.109721.1	NC_013678.1	21512117-21515750
1056	>MSTRG.109721.2	NC_013678.1	21512509-21542357
1057	>MSTRG.109721.3	NC_013678.1	21512635-21536765
1058	>MSTRG.109721.6	NC_013678.1	21526207-21542409
1059	>MSTRG.109722.1	NC_013678.1	21515517-21522630
1060	>MSTRG.109723.1	NC_013678.1	21515776-21523183
1061	>MSTRG.109723.2	NC_013678.1	21515780-21523821
1062	>MSTRG.109724.1	NC_013678.1	21517228-21531380
1063	>MSTRG.109724.2	NC_013678.1	21524224-21531411
1064	>MSTRG.109725.1	NC_013678.1	21519937-21527508
1065	>MSTRG.109727.1	NC_013678.1	21524484-21532213
1066	>MSTRG.109728.1	NC_013678.1	21525049-21532570
1067	>MSTRG.109729.1	NC_013678.1	21526282-21533756
1068	>MSTRG.10982.2	NC_013669.1	98667754-98672995
1069	>MSTRG.109821.1	NC_013678.1	21922397-21927450
1070	>MSTRG.109823.1	NC_013678.1	21943894-21951959
1071	>MSTRG.109898.1	NC_013678.1	22726938-22745307
1072	>MSTRG.109904.1	NC_013678.1	22753026-22779921
1073	>MSTRG.109908.1	NC_013678.1	22787293-22795402
1074	>MSTRG.109909.1	NC_013678.1	22803884-22806249
1075	>MSTRG.109910.1	NC_013678.1	22806428-22831519
1076	>MSTRG.109911.1	NC_013678.1	22852004-22852572
1077	>MSTRG.109932.2	NC_013678.1	22915643-22919166
1078	>MSTRG.109934.1	NC_013678.1	22926457-22959799
1079	>MSTRG.109936.1	NC_013678.1	23020556-23026028
1080	>MSTRG.109937.1	NC_013678.1	23032047-23034655
1081	>MSTRG.109953.1	NC_013678.1	23924643-23927959
1082	>MSTRG.109967.1	NC_013678.1	24011937-24035992
1083	>MSTRG.109983.1	NC_013678.1	24356136-24376222
1084	>MSTRG.110.6	NC_013669.1	1010325-1018260
1085	>MSTRG.110.7	NC_013669.1	1018420-1025695
1086	>MSTRG.110009.1	NC_013678.1	24737489-24740425
1087	>MSTRG.110038.1	NC_013678.1	24906826-24988022
1088	>MSTRG.110040.1	NC_013678.1	24988445-24989485
1089	>MSTRG.110041.1	NC_013678.1	25009179-25011133
1090	>MSTRG.110042.1	NC_013678.1	25055522-25062802
1091	>MSTRG.110043.1	NC_013678.1	25162574-25163462
1092	>MSTRG.110044.1	NC_013678.1	25163598-25172504
1093	>MSTRG.110045.1	NC_013678.1	25225647-25226517
1094	>MSTRG.110046.1	NC_013678.1	25230339-25234140
1095	>MSTRG.110189.1	NC_013678.1	26348807-26408982
1096	>MSTRG.110195.1	NC_013678.1	26526395-26531557
1097	>MSTRG.110222.1	NC_013678.1	26823285-26824185
1098	>MSTRG.110229.1	NC_013678.1	26835396-26837340
1099	>MSTRG.110238.1	NC_013678.1	26881000-26883507
1100	>MSTRG.110271.1	NC_013678.1	27232224-27233492
1101	>MSTRG.110272.1	NC_013678.1	27247792-27250331
1102	>MSTRG.110273.1	NC_013678.1	27310718-27342008
1103	>MSTRG.110274.1	NC_013678.1	27400573-27456343
1104	>MSTRG.110309.1	NC_013678.1	27809918-27877407
1105	>MSTRG.110310.1	NC_013678.1	27842898-27866869
1106	>MSTRG.110312.1	NC_013678.1	27864712-27904695
1107	>MSTRG.110313.1	NC_013678.1	27877632-27900080
1108	>MSTRG.110313.2	NC_013678.1	27877632-27900080
1109	>MSTRG.110313.3	NC_013678.1	27893285-27901281
1110	>MSTRG.110314.1	NC_013678.1	27891746-27902641
1111	>MSTRG.110320.1	NC_013678.1	28058825-28061638
1112	>MSTRG.110369.1	NC_013678.1	28220484-28222772
1113	>MSTRG.11037.17	NC_013669.1	99100168-99105794
1114	>MSTRG.110371.1	NC_013678.1	28227991-28238957
1115	>MSTRG.11043.1	NC_013669.1	99161385-99164672
1116	>MSTRG.11044.1	NC_013669.1	99175764-99178944
1117	>MSTRG.110450.1	NC_013678.1	29030617-29032836
1118	>MSTRG.110476.1	NC_013678.1	29076505-29097498
1119	>MSTRG.11052.1	NC_013669.1	99268926-99270604
1120	>MSTRG.11054.1	NC_013669.1	99298774-99402476
1121	>MSTRG.11054.2	NC_013669.1	99392671-99396817
1122	>MSTRG.11055.1	NC_013669.1	99332034-99355253
1123	>MSTRG.11056.15	NC_013669.1	99507461-99509518
1124	>MSTRG.11057.1	NC_013669.1	99352233-99355257
1125	>MSTRG.11057.2	NC_013669.1	99352385-99355257
1126	>MSTRG.11058.1	NC_013669.1	99355366-99375964
1127	>MSTRG.11058.2	NC_013669.1	99369103-99375919
1128	>MSTRG.110583.1	NC_013678.1	29351779-29408106
1129	>MSTRG.11059.1	NC_013669.1	99356891-99363546
1130	>MSTRG.11060.1	NC_013669.1	99359089-99368403
1131	>MSTRG.110609.2	NC_013678.1	29462240-29463645
1132	>MSTRG.11062.1	NC_013669.1	99374662-99419368
1133	>MSTRG.11062.2	NC_013669.1	99417794-99419624
1134	>MSTRG.11063.1	NC_013669.1	99374731-99384094
1135	>MSTRG.11064.1	NC_013669.1	99394338-99403112
1136	>MSTRG.11064.2	NC_013669.1	99400320-99409131
1137	>MSTRG.11065.1	NC_013669.1	99408320-99417611
1138	>MSTRG.11065.2	NC_013669.1	99408412-99416344
1139	>MSTRG.11066.1	NC_013669.1	99409363-99418212
1140	>MSTRG.110661.1	NC_013678.1	29608873-29735642
1141	>MSTRG.110661.5	NC_013678.1	29705619-29708177
1142	>MSTRG.110661.6	NC_013678.1	29709167-29725797
1143	>MSTRG.11067.1	NC_013669.1	99417686-99464687
1144	>MSTRG.11068.1	NC_013669.1	99420504-99430118
1145	>MSTRG.110685.19	NC_013678.1	30422615-30445806
1146	>MSTRG.110686.1	NC_013678.1	30445906-30485357
1147	>MSTRG.110687.1	NC_013678.1	30456951-30470771
1148	>MSTRG.110688.1	NC_013678.1	30459216-30467076
1149	>MSTRG.110688.2	NC_013678.1	30459879-30468263
1150	>MSTRG.110691.22	NC_013678.1	30970965-31004894
1151	>MSTRG.110691.23	NC_013678.1	30986807-30989115
1152	>MSTRG.110692.1	NC_013678.1	30719702-30724703
1153	>MSTRG.110693.1	NC_013678.1	30818884-30853902
1154	>MSTRG.110694.1	NC_013678.1	30848338-30860124
1155	>MSTRG.110695.1	NC_013678.1	30885547-30886244
1156	>MSTRG.110696.1	NC_013678.1	30968661-30983742
1157	>MSTRG.11070.1	NC_013669.1	99490957-99503061
1158	>MSTRG.11071.1	NC_013669.1	99491609-99496778
1159	>MSTRG.11072.1	NC_013669.1	99516883-99546393
1160	>MSTRG.11073.1	NC_013669.1	99532966-99564651
1161	>MSTRG.11074.1	NC_013669.1	99549835-99552956
1162	>MSTRG.110753.1	NC_013678.1	31326966-31327717
1163	>MSTRG.110769.4	NC_013678.1	31393078-31395692
1164	>MSTRG.110770.1	NC_013678.1	31423717-31428238
1165	>MSTRG.110770.2	NC_013678.1	31423717-31424841
1166	>MSTRG.110770.3	NC_013678.1	31423836-31424577
1167	>MSTRG.110770.4	NC_013678.1	31423916-31424979
1168	>MSTRG.110783.1	NC_013678.1	31467269-31468079
1169	>MSTRG.110783.2	NC_013678.1	31467331-31467723
1170	>MSTRG.110861.1	NC_013678.1	32397298-32401588
1171	>MSTRG.110878.1	NC_013678.1	32428481-32464817
1172	>MSTRG.110888.1	NC_013678.1	32491797-32495194
1173	>MSTRG.110888.3	NC_013678.1	32500505-32533596
1174	>MSTRG.110888.4	NC_013678.1	32500874-32533596
1175	>MSTRG.110888.5	NC_013678.1	32515092-32533596
1176	>MSTRG.110889.1	NC_013678.1	32515019-32529958
1177	>MSTRG.110890.1	NC_013678.1	32522143-32528008
1178	>MSTRG.110962.1	NC_013678.1	32705334-32761580
1179	>MSTRG.111.1	NC_013669.1	987746-995296
1180	>MSTRG.111014.1	NC_013678.1	32933764-32959976
1181	>MSTRG.111015.1	NC_013678.1	33021676-33024099
1182	>MSTRG.111099.1	NC_013678.1	33299118-33300796
1183	>MSTRG.111154.1	NC_013678.1	33392958-33409214
1184	>MSTRG.11116.1	NC_013669.1	100660614-100662282
1185	>MSTRG.111168.1	NC_013678.1	33465194-33468081
1186	>MSTRG.111180.1	NC_013678.1	33522861-33593038
1187	>MSTRG.111182.1	NC_013678.1	33596432-33596880
1188	>MSTRG.111216.45	NC_013678.1	34081004-34142997
1189	>MSTRG.111216.47	NC_013678.1	34148348-34149764
1190	>MSTRG.111217.1	NC_013678.1	34016207-34018622
1191	>MSTRG.111218.1	NC_013678.1	34049837-34065255
1192	>MSTRG.111219.1	NC_013678.1	34067631-34119137
1193	>MSTRG.111219.2	NC_013678.1	34074981-34119156
1194	>MSTRG.111221.2	NC_013678.1	34104723-34108730
1195	>MSTRG.111246.1	NC_013678.1	34219470-34225232
1196	>MSTRG.111280.15	NC_013678.1	34430066-34437289
1197	>MSTRG.111281.1	NC_013678.1	34390221-34391662
1198	>MSTRG.11131.1	NC_013669.1	101059351-101066126
1199	>MSTRG.111426.1	NC_013678.1	34767656-34773831
1200	>MSTRG.111426.2	NC_013678.1	34769443-34812347
1201	>MSTRG.111443.1	NC_013678.1	34803833-34912237
1202	>MSTRG.111443.13	NC_013678.1	34897877-34912240
1203	>MSTRG.111443.14	NC_013678.1	34897877-34912237
1204	>MSTRG.111443.15	NC_013678.1	34900113-34902240
1205	>MSTRG.111443.16	NC_013678.1	34906460-34912237
1206	>MSTRG.111443.2	NC_013678.1	34803882-34806758
1207	>MSTRG.111443.5	NC_013678.1	34883754-34912237
1208	>MSTRG.111443.7	NC_013678.1	34883777-34912240
1209	>MSTRG.111443.8	NC_013678.1	34883780-34912237
1210	>MSTRG.111443.9	NC_013678.1	34886501-34912242
1211	>MSTRG.111444.1	NC_013678.1	34815871-34821146
1212	>MSTRG.111444.2	NC_013678.1	34815979-34822461
1213	>MSTRG.111445.1	NC_013678.1	34824169-34903998
1214	>MSTRG.111456.1	NC_013678.1	34868625-34882744
1215	>MSTRG.111456.2	NC_013678.1	34870919-34882463
1216	>MSTRG.111479.1	NC_013678.1	34982444-34982735
1217	>MSTRG.111491.1	NC_013678.1	35038649-35040069
1218	>MSTRG.111587.1	NC_013678.1	35478844-35489189
1219	>MSTRG.111589.1	NC_013678.1	35482770-35486225
1220	>MSTRG.111592.1	NC_013678.1	35499600-35508394
1221	>MSTRG.111593.1	NC_013678.1	35592181-35594942
1222	>MSTRG.111602.1	NC_013678.1	35690433-35699153
1223	>MSTRG.111620.1	NC_013678.1	35825897-35827200
1224	>MSTRG.111648.1	NC_013678.1	35904417-35904724
1225	>MSTRG.111657.1	NC_013678.1	35916225-35955483
1226	>MSTRG.111657.2	NC_013678.1	35919153-35944325
1227	>MSTRG.111657.3	NC_013678.1	35928683-35932736
1228	>MSTRG.111667.1	NC_013678.1	35999179-36009946
1229	>MSTRG.111667.2	NC_013678.1	36004172-36030669
1230	>MSTRG.111668.1	NC_013678.1	36063379-36068890
1231	>MSTRG.111669.1	NC_013678.1	36119588-36123808
1232	>MSTRG.111670.1	NC_013678.1	36127763-36149287
1233	>MSTRG.111670.2	NC_013678.1	36136738-36143547
1234	>MSTRG.111670.3	NC_013678.1	36141524-36150241
1235	>MSTRG.111671.1	NC_013678.1	36158203-36161697
1236	>MSTRG.111672.1	NC_013678.1	36166666-36220434
1237	>MSTRG.111677.1	NC_013678.1	36279918-36282615
1238	>MSTRG.111680.12	NC_013678.1	36300459-36304630
1239	>MSTRG.111681.2	NC_013678.1	36309539-36312158
1240	>MSTRG.111683.1	NC_013678.1	36332109-36430013
1241	>MSTRG.111683.2	NC_013678.1	36364128-36431870
1242	>MSTRG.111683.3	NC_013678.1	36426888-36431683
1243	>MSTRG.111684.1	NC_013678.1	36336240-36336942
1244	>MSTRG.111685.1	NC_013678.1	36362017-36417409
1245	>MSTRG.111685.2	NC_013678.1	36412338-36417409
1246	>MSTRG.111685.3	NC_013678.1	36412509-36415257
1247	>MSTRG.111686.1	NC_013678.1	36376697-36383693
1248	>MSTRG.111689.1	NC_013678.1	36397285-36402539
1249	>MSTRG.111690.1	NC_013678.1	36399593-36402562
1250	>MSTRG.111691.9	NC_013678.1	36445055-36469849
1251	>MSTRG.111692.1	NC_013678.1	36417530-36423332
1252	>MSTRG.111693.1	NC_013678.1	36436960-36438492
1253	>MSTRG.111694.1	NC_013678.1	36438850-36442289
1254	>MSTRG.111695.1	NC_013678.1	36460762-36489572
1255	>MSTRG.111695.2	NC_013678.1	36480952-36489744
1256	>MSTRG.111696.1	NC_013678.1	36464940-36531370
1257	>MSTRG.111698.1	NC_013678.1	36518933-36521764
1258	>MSTRG.111699.1	NC_013678.1	36529446-36531442
1259	>MSTRG.111701.1	NC_013678.1	36559418-36559825
1260	>MSTRG.111702.1	NC_013678.1	36588037-36596298
1261	>MSTRG.111703.1	NC_013678.1	36600158-36603156
1262	>MSTRG.111707.17	NC_013678.1	36705280-36825267
1263	>MSTRG.111707.18	NC_013678.1	36728991-36825267
1264	>MSTRG.111707.19	NC_013678.1	36733085-36797564
1265	>MSTRG.111707.20	NC_013678.1	36750623-36797564
1266	>MSTRG.111707.21	NC_013678.1	36751603-36825267
1267	>MSTRG.111708.1	NC_013678.1	36809429-36813981
1268	>MSTRG.111713.12	NC_013678.1	37086256-37099666
1269	>MSTRG.111713.13	NC_013678.1	37095699-37139879
1270	>MSTRG.111713.14	NC_013678.1	37095716-37206986
1271	>MSTRG.111713.15	NC_013678.1	37141003-37197409
1272	>MSTRG.111713.17	NC_013678.1	37158141-37207138
1273	>MSTRG.111713.18	NC_013678.1	37279273-37299688
1274	>MSTRG.111714.1	NC_013678.1	36869598-36873331
1275	>MSTRG.111716.1	NC_013678.1	37021376-37022231
1276	>MSTRG.111727.1	NC_013678.1	37133391-37134062
1277	>MSTRG.111730.1	NC_013678.1	37169625-37226962
1278	>MSTRG.11174.1	NC_013669.1	101970449-101971302
1279	>MSTRG.111768.1	NC_013678.1	37295662-37298308
1280	>MSTRG.111802.1	NC_013678.1	37368827-37379499
1281	>MSTRG.111810.1	NC_013678.1	37415224-37500017
1282	>MSTRG.111811.1	NC_013678.1	37507812-37520975
1283	>MSTRG.111812.1	NC_013678.1	37548240-37556912
1284	>MSTRG.111813.1	NC_013678.1	37577561-37583240
1285	>MSTRG.111814.1	NC_013678.1	37578838-37579986
1286	>MSTRG.111817.1	NC_013678.1	37694381-37758206
1287	>MSTRG.111818.1	NC_013678.1	37726154-37731080
1288	>MSTRG.111819.1	NC_013678.1	37767458-37769167
1289	>MSTRG.111820.1	NC_013678.1	37799271-37841479
1290	>MSTRG.111821.1	NC_013678.1	37853700-37856398
1291	>MSTRG.111822.1	NC_013678.1	37875381-37878957
1292	>MSTRG.111824.1	NC_013678.1	37948631-37950887
1293	>MSTRG.111825.1	NC_013678.1	37976560-38060923
1294	>MSTRG.111826.1	NC_013678.1	37984410-37985725
1295	>MSTRG.111827.1	NC_013678.1	37985292-38018703
1296	>MSTRG.111830.1	NC_013678.1	38043389-38046578
1297	>MSTRG.111844.1	NC_013678.1	38128746-38204712
1298	>MSTRG.111848.1	NC_013678.1	38138413-38140736
1299	>MSTRG.111854.1	NC_013678.1	38229486-38272985
1300	>MSTRG.111855.1	NC_013678.1	38236214-38244636
1301	>MSTRG.111907.1	NC_013678.1	38649641-38672576
1302	>MSTRG.111976.1	NC_013678.1	39357173-39380678
1303	>MSTRG.112.1	NC_013669.1	995533-1016252
1304	>MSTRG.112021.1	NC_013678.1	39464758-39466828
1305	>MSTRG.112080.1	NC_013678.1	39604783-39607370
1306	>MSTRG.112096.1	NC_013678.1	39635614-40127367
1307	>MSTRG.112098.1	NC_013678.1	39770246-39780958
1308	>MSTRG.112099.1	NC_013678.1	39807836-39811958
1309	>MSTRG.112102.2	NC_013678.1	40066258-40070992
1310	>MSTRG.112102.3	NC_013678.1	40066323-40123577
1311	>MSTRG.112103.1	NC_013678.1	40117705-40119343
1312	>MSTRG.112135.1	NC_013678.1	40235284-40240444
1313	>MSTRG.112137.1	NC_013678.1	40286589-40286960
1314	>MSTRG.112138.1	NC_013678.1	40402734-40422049
1315	>MSTRG.112148.1	NC_013678.1	40521738-40524867
1316	>MSTRG.112189.1	NC_013678.1	40874924-40887303
1317	>MSTRG.112189.2	NC_013678.1	40875038-40887776
1318	>MSTRG.112189.3	NC_013678.1	40879434-40882693
1319	>MSTRG.112213.1	NC_013678.1	41067428-41149179
1320	>MSTRG.112214.1	NC_013678.1	41082951-41110514
1321	>MSTRG.112216.1	NC_013678.1	41108222-41110514
1322	>MSTRG.112218.1	NC_013678.1	41113832-41167919
1323	>MSTRG.112220.1	NC_013678.1	41175034-41192544
1324	>MSTRG.112220.2	NC_013678.1	41175143-41191887
1325	>MSTRG.11223.1	NC_013669.1	102151634-102169548
1326	>MSTRG.112239.1	NC_013678.1	41227276-41245923
1327	>MSTRG.112245.1	NC_013678.1	41260511-41282188
1328	>MSTRG.112247.1	NC_013678.1	41269757-41277034
1329	>MSTRG.112258.1	NC_013678.1	41597908-41599386
1330	>MSTRG.11230.1	NC_013669.1	102189045-102189364
1331	>MSTRG.11232.1	NC_013669.1	102231217-102235157
1332	>MSTRG.11233.3	NC_013669.1	102336946-102353010
1333	>MSTRG.11235.2	NC_013669.1	102345340-102353010
1334	>MSTRG.112482.1	NC_013678.1	42834470-42839108
1335	>MSTRG.112482.2	NC_013678.1	42838636-42850167
1336	>MSTRG.112491.4	NC_013678.1	42887197-42895018
1337	>MSTRG.112555.1	NC_013678.1	43297574-43306768
1338	>MSTRG.112555.10	NC_013678.1	43300418-43305589
1339	>MSTRG.112555.13	NC_013678.1	43582900-43717714
1340	>MSTRG.112555.14	NC_013678.1	43583320-43715500
1341	>MSTRG.112555.15	NC_013678.1	43583343-43717691
1342	>MSTRG.112555.16	NC_013678.1	43583343-43787233
1343	>MSTRG.112555.17	NC_013678.1	43583343-43744604
1344	>MSTRG.112555.18	NC_013678.1	43720432-43744604
1345	>MSTRG.112555.2	NC_013678.1	43297574-43300109
1346	>MSTRG.112555.3	NC_013678.1	43297721-43555984
1347	>MSTRG.112555.4	NC_013678.1	43297733-43306768
1348	>MSTRG.112555.5	NC_013678.1	43297736-43328917
1349	>MSTRG.112555.6	NC_013678.1	43297740-43328905
1350	>MSTRG.112555.7	NC_013678.1	43297745-43742983
1351	>MSTRG.112555.8	NC_013678.1	43297745-43489824
1352	>MSTRG.112555.9	NC_013678.1	43297785-43305642
1353	>MSTRG.112556.1	NC_013678.1	43357633-43422084
1354	>MSTRG.112556.2	NC_013678.1	43382635-43422044
1355	>MSTRG.112556.3	NC_013678.1	43414516-43422734
1356	>MSTRG.112557.1	NC_013678.1	43426304-43453090
1357	>MSTRG.112559.1	NC_013678.1	43534216-43537079
1358	>MSTRG.112560.1	NC_013678.1	43561072-43562374
1359	>MSTRG.112561.1	NC_013678.1	43589256-43591457
1360	>MSTRG.112562.1	NC_013678.1	43674283-43677614
1361	>MSTRG.112563.1	NC_013678.1	43809811-43833192
1362	>MSTRG.112564.1	NC_013678.1	43843456-43846640
1363	>MSTRG.112564.2	NC_013678.1	43843509-43845124
1364	>MSTRG.112565.1	NC_013678.1	43950284-43950990
1365	>MSTRG.112600.1	NC_013678.1	44580441-44582000
1366	>MSTRG.112605.1	NC_013678.1	44654091-44654886
1367	>MSTRG.112646.1	NC_013678.1	44902847-44913017
1368	>MSTRG.112647.1	NC_013678.1	44931998-44937330
1369	>MSTRG.112647.2	NC_013678.1	44933860-44937329
1370	>MSTRG.112647.3	NC_013678.1	44935572-44937324
1371	>MSTRG.112653.1	NC_013678.1	44997181-44997691
1372	>MSTRG.112653.2	NC_013678.1	44997282-44997695
1373	>MSTRG.112666.1	NC_013678.1	45030727-45038223
1374	>MSTRG.112667.1	NC_013678.1	45031047-45035779
1375	>MSTRG.112668.1	NC_013678.1	45072734-45076367
1376	>MSTRG.112669.2	NC_013678.1	45100315-45101474
1377	>MSTRG.112669.3	NC_013678.1	45100316-45101707
1378	>MSTRG.112671.1	NC_013678.1	45107201-45109737
1379	>MSTRG.112672.1	NC_013678.1	45116337-45116699
1380	>MSTRG.112697.1	NC_013678.1	45211026-45248309
1381	>MSTRG.11270.1	NC_013669.1	102593846-102594311
1382	>MSTRG.112700.4	NC_013678.1	45260928-45262407
1383	>MSTRG.112701.1	NC_013678.1	45282727-45286141
1384	>MSTRG.112713.1	NC_013678.1	45378901-45390011
1385	>MSTRG.112727.1	NC_013678.1	45525603-45595468
1386	>MSTRG.112728.3	NC_013678.1	45558629-45559863
1387	>MSTRG.112730.1	NC_013678.1	45574256-45574487
1388	>MSTRG.112747.1	NC_013678.1	45643245-45645878
1389	>MSTRG.112748.1	NC_013678.1	45652481-45729967
1390	>MSTRG.112750.1	NC_013678.1	45711211-45727256
1391	>MSTRG.112750.2	NC_013678.1	45714334-45716072
1392	>MSTRG.112750.3	NC_013678.1	45716270-45727277
1393	>MSTRG.112764.1	NC_013678.1	45828290-45834338
1394	>MSTRG.11278.6	NC_013669.1	102642365-102652222
1395	>MSTRG.112827.2	NC_013678.1	46018049-46018534
1396	>MSTRG.112871.1	NC_013678.1	46560293-46565217
1397	>MSTRG.112902.1	NC_013678.1	46933853-46938150
1398	>MSTRG.112988.1	NC_013679.1	12157-40062
1399	>MSTRG.112996.1	NC_013679.1	58697-60157
1400	>MSTRG.112998.2	NC_013679.1	71103-126889
1401	>MSTRG.112999.1	NC_013679.1	71103-127067
1402	>MSTRG.113.1	NC_013669.1	998149-1003687
1403	>MSTRG.113000.1	NC_013679.1	93706-95918
1404	>MSTRG.113001.1	NC_013679.1	98217-103684
1405	>MSTRG.113001.2	NC_013679.1	99581-103829
1406	>MSTRG.113002.1	NC_013679.1	127137-128941
1407	>MSTRG.113003.6	NC_013679.1	142315-143243
1408	>MSTRG.113004.1	NC_013679.1	180108-181003
1409	>MSTRG.113005.1	NC_013679.1	181138-181875
1410	>MSTRG.113006.1	NC_013679.1	208278-224577
1411	>MSTRG.113007.1	NC_013679.1	233286-237028
1412	>MSTRG.113008.1	NC_013679.1	233295-239214
1413	>MSTRG.113009.1	NC_013679.1	258018-269158
1414	>MSTRG.113011.1	NC_013679.1	266127-268296
1415	>MSTRG.113013.1	NC_013679.1	322788-470782
1416	>MSTRG.113013.14	NC_013679.1	448570-456255
1417	>MSTRG.113013.17	NC_013679.1	463707-470812
1418	>MSTRG.113013.2	NC_013679.1	384727-435326
1419	>MSTRG.113013.7	NC_013679.1	394240-417555
1420	>MSTRG.113015.1	NC_013679.1	353783-394179
1421	>MSTRG.113016.1	NC_013679.1	367127-398693
1422	>MSTRG.113016.2	NC_013679.1	393723-398693
1423	>MSTRG.113017.1	NC_013679.1	370517-373129
1424	>MSTRG.113018.1	NC_013679.1	405515-407368
1425	>MSTRG.113019.1	NC_013679.1	412141-415728
1426	>MSTRG.113020.1	NC_013679.1	415826-442418
1427	>MSTRG.113021.1	NC_013679.1	426454-435000
1428	>MSTRG.113039.1	NC_013679.1	592410-652101
1429	>MSTRG.113039.10	NC_013679.1	592793-653464
1430	>MSTRG.113039.11	NC_013679.1	592796-661987
1431	>MSTRG.113039.12	NC_013679.1	592799-661188
1432	>MSTRG.113039.13	NC_013679.1	594234-627006
1433	>MSTRG.113039.14	NC_013679.1	642234-655102
1434	>MSTRG.113039.15	NC_013679.1	646342-661987
1435	>MSTRG.113039.2	NC_013679.1	592410-661188
1436	>MSTRG.113039.4	NC_013679.1	592529-655404
1437	>MSTRG.113039.5	NC_013679.1	592738-674090
1438	>MSTRG.113039.7	NC_013679.1	592768-627044
1439	>MSTRG.113039.8	NC_013679.1	592768-658910
1440	>MSTRG.113039.9	NC_013679.1	592793-658968
1441	>MSTRG.113078.1	NC_013679.1	852828-855036
1442	>MSTRG.113080.1	NC_013679.1	880590-882368
1443	>MSTRG.113081.2	NC_013679.1	883950-884326
1444	>MSTRG.113089.1	NC_013679.1	906799-937735
1445	>MSTRG.113090.1	NC_013679.1	916086-918932
1446	>MSTRG.113099.1	NC_013679.1	967329-1068809
1447	>MSTRG.113101.1	NC_013679.1	1042198-1044337
1448	>MSTRG.113102.1	NC_013679.1	1066854-1081934
1449	>MSTRG.113105.1	NC_013679.1	1090907-1092700
1450	>MSTRG.113106.1	NC_013679.1	1112101-1112448
1451	>MSTRG.113122.1	NC_013679.1	1195575-1196334
1452	>MSTRG.113123.1	NC_013679.1	1261665-1262788
1453	>MSTRG.113124.1	NC_013679.1	1284840-1300692
1454	>MSTRG.113125.1	NC_013679.1	1357464-1439209
1455	>MSTRG.113125.2	NC_013679.1	1373396-1432393
1456	>MSTRG.113130.1	NC_013679.1	1476322-1477935
1457	>MSTRG.113131.1	NC_013679.1	1478267-1480711
1458	>MSTRG.113132.1	NC_013679.1	1480812-1484808
1459	>MSTRG.113132.2	NC_013679.1	1481279-1489178
1460	>MSTRG.113133.1	NC_013679.1	1493134-1494837
1461	>MSTRG.113134.1	NC_013679.1	1523035-1528289
1462	>MSTRG.113135.1	NC_013679.1	1553225-1558087
1463	>MSTRG.113154.1	NC_013679.1	1754055-1776075
1464	>MSTRG.113156.1	NC_013679.1	1764318-1769236
1465	>MSTRG.113157.12	NC_013679.1	1780501-1783656
1466	>MSTRG.113158.1	NC_013679.1	1773251-1841117
1467	>MSTRG.113159.1	NC_013679.1	1775856-1776482
1468	>MSTRG.113159.2	NC_013679.1	1775970-1776476
1469	>MSTRG.113160.1	NC_013679.1	1820743-1822884
1470	>MSTRG.113162.1	NC_013679.1	1856159-1857995
1471	>MSTRG.113163.1	NC_013679.1	1877935-1883309
1472	>MSTRG.113164.1	NC_013679.1	1880410-1887922
1473	>MSTRG.113165.1	NC_013679.1	1886819-1891768
1474	>MSTRG.113166.1	NC_013679.1	1924260-1941961
1475	>MSTRG.113166.2	NC_013679.1	1932918-1936027
1476	>MSTRG.113166.3	NC_013679.1	1935281-1939031
1477	>MSTRG.113166.4	NC_013679.1	1935290-1942834
1478	>MSTRG.113167.1	NC_013679.1	1943108-1947471
1479	>MSTRG.113167.2	NC_013679.1	1943108-1947471
1480	>MSTRG.113167.3	NC_013679.1	1943294-1944789
1481	>MSTRG.113167.4	NC_013679.1	1943585-1944777
1482	>MSTRG.113168.1	NC_013679.1	1952789-1955368
1483	>MSTRG.113168.2	NC_013679.1	1954385-1954916
1484	>MSTRG.113169.1	NC_013679.1	1967344-1968231
1485	>MSTRG.11317.1	NC_013669.1	103014314-103018695
1486	>MSTRG.113170.1	NC_013679.1	1995082-2021736
1487	>MSTRG.11319.1	NC_013669.1	103123323-103127314
1488	>MSTRG.11320.1	NC_013669.1	103152357-103153595
1489	>MSTRG.113205.20	NC_013679.1	2313829-2325750
1490	>MSTRG.113205.3	NC_013679.1	2282203-2313625
1491	>MSTRG.113206.1	NC_013679.1	2322902-2324729
1492	>MSTRG.113207.1	NC_013679.1	2325122-2396698
1493	>MSTRG.113208.1	NC_013679.1	2354539-2356586
1494	>MSTRG.113209.1	NC_013679.1	2418867-2450949
1495	>MSTRG.113210.1	NC_013679.1	2428583-2483227
1496	>MSTRG.113211.1	NC_013679.1	2470672-2474516
1497	>MSTRG.113212.2	NC_013679.1	2546673-2549323
1498	>MSTRG.113216.7	NC_013679.1	2562493-2563187
1499	>MSTRG.11322.1	NC_013669.1	103386768-103387842
1500	>MSTRG.113357.1	NC_013679.1	3047303-3048433
1501	>MSTRG.113411.10	NC_013679.1	3308298-3310220
1502	>MSTRG.113411.12	NC_013679.1	3308298-3310351
1503	>MSTRG.113411.5	NC_013679.1	3308278-3312613
1504	>MSTRG.113412.1	NC_013679.1	3415153-3415871
1505	>MSTRG.113413.1	NC_013679.1	3533867-3538684
1506	>MSTRG.113452.1	NC_013679.1	3716494-3718406
1507	>MSTRG.113521.1	NC_013679.1	6256246-6357981
1508	>MSTRG.11354.1	NC_013669.1	103958247-103959095
1509	>MSTRG.1136.1	NC_013669.1	7388759-7393403
1510	>MSTRG.113600.1	NC_013679.1	7199520-7206809
1511	>MSTRG.113602.1	NC_013679.1	7209632-7212908
1512	>MSTRG.113603.1	NC_013679.1	7210094-7212908
1513	>MSTRG.113623.1	NC_013679.1	7243874-7249058
1514	>MSTRG.113626.1	NC_013679.1	7275756-7298297
1515	>MSTRG.113627.1	NC_013679.1	7277271-7281836
1516	>MSTRG.113628.1	NC_013679.1	7317897-7324341
1517	>MSTRG.11366.1	NC_013669.1	104035676-104095533
1518	>MSTRG.113686.1	NC_013679.1	8001316-8096982
1519	>MSTRG.113688.2	NC_013679.1	8233798-8256172
1520	>MSTRG.113689.1	NC_013679.1	8221359-8257824
1521	>MSTRG.1137.12	NC_013669.1	7436988-7528468
1522	>MSTRG.1137.3	NC_013669.1	7401889-7404572
1523	>MSTRG.113762.1	NC_013679.1	8555333-8557405
1524	>MSTRG.113767.28	NC_013679.1	8685672-8697296
1525	>MSTRG.113767.29	NC_013679.1	8718370-8753570
1526	>MSTRG.113770.2	NC_013679.1	8791256-8793346
1527	>MSTRG.113770.3	NC_013679.1	8791322-8794922
1528	>MSTRG.113788.1	NC_013679.1	8829590-9085898
1529	>MSTRG.113788.2	NC_013679.1	8830158-9070627
1530	>MSTRG.113793.1	NC_013679.1	8842216-8843085
1531	>MSTRG.1138.1	NC_013669.1	7423000-7424957
1532	>MSTRG.113825.1	NC_013679.1	8969447-8970008
1533	>MSTRG.113854.1	NC_013679.1	9090257-9303996
1534	>MSTRG.1139.1	NC_013669.1	7431437-7434534
1535	>MSTRG.11396.7	NC_013669.1	104240719-104243986
1536	>MSTRG.114.1	NC_013669.1	1016380-1076812
1537	>MSTRG.114.2	NC_013669.1	1066531-1075873
1538	>MSTRG.114.3	NC_013669.1	1073591-1076815
1539	>MSTRG.1140.1	NC_013669.1	7432383-7470859
1540	>MSTRG.114026.1	NC_013679.1	9825430-9856179
1541	>MSTRG.114046.1	NC_013679.1	9879856-9946691
1542	>MSTRG.114046.2	NC_013679.1	9885468-9890614
1543	>MSTRG.114047.1	NC_013679.1	9946747-10030005
1544	>MSTRG.114047.2	NC_013679.1	9946977-10038773
1545	>MSTRG.114047.3	NC_013679.1	9947759-9980441
1546	>MSTRG.114047.4	NC_013679.1	9977673-9980441
1547	>MSTRG.114047.5	NC_013679.1	10025756-10038581
1548	>MSTRG.114047.6	NC_013679.1	10026526-10029655
1549	>MSTRG.114047.7	NC_013679.1	10036807-10054750
1550	>MSTRG.114048.1	NC_013679.1	9953741-9957571
1551	>MSTRG.114049.1	NC_013679.1	10056303-10057401
1552	>MSTRG.114050.1	NC_013679.1	10057427-10123830
1553	>MSTRG.1141.1	NC_013669.1	7435494-7438711
1554	>MSTRG.114101.3	NC_013679.1	10294067-10294945
1555	>MSTRG.11414.1	NC_013669.1	104380827-104395220
1556	>MSTRG.1142.1	NC_013669.1	7451588-7531231
1557	>MSTRG.114229.1	NC_013679.1	10990781-11087151
1558	>MSTRG.114229.2	NC_013679.1	10991069-11089289
1559	>MSTRG.114229.3	NC_013679.1	11047660-11087077
1560	>MSTRG.11426.1	NC_013669.1	104485377-104490555
1561	>MSTRG.11429.1	NC_013669.1	104556726-104620328
1562	>MSTRG.114294.1	NC_013679.1	11357914-11364121
1563	>MSTRG.1143.1	NC_013669.1	7473702-7491067
1564	>MSTRG.11431.1	NC_013669.1	104585365-104617466
1565	>MSTRG.11432.1	NC_013669.1	104609093-104609855
1566	>MSTRG.11436.1	NC_013669.1	104732595-104783942
1567	>MSTRG.11437.3	NC_013669.1	104749597-104772484
1568	>MSTRG.114370.1	NC_013679.1	11801515-11803779
1569	>MSTRG.114371.1	NC_013679.1	11801515-11802269
1570	>MSTRG.114390.1	NC_013679.1	12388035-12404190
1571	>MSTRG.114554.1	NC_013679.1	12889351-12890336
1572	>MSTRG.114555.1	NC_013679.1	12890662-12944663
1573	>MSTRG.114555.10	NC_013679.1	13120906-13248534
1574	>MSTRG.114555.11	NC_013679.1	13120912-13248534
1575	>MSTRG.114555.13	NC_013679.1	13121552-13245902
1576	>MSTRG.114555.14	NC_013679.1	13121552-13248478
1577	>MSTRG.114555.15	NC_013679.1	13123309-13248280
1578	>MSTRG.114555.16	NC_013679.1	13187722-13247989
1579	>MSTRG.114555.17	NC_013679.1	13207072-13225883
1580	>MSTRG.114555.18	NC_013679.1	13223731-13248551
1581	>MSTRG.114555.2	NC_013679.1	12890703-13248534
1582	>MSTRG.114555.3	NC_013679.1	13107463-13248524
1583	>MSTRG.114555.4	NC_013679.1	13119437-13248551
1584	>MSTRG.114555.5	NC_013679.1	13119904-13248524
1585	>MSTRG.114555.6	NC_013679.1	13119904-13248524
1586	>MSTRG.114555.7	NC_013679.1	13120899-13232275
1587	>MSTRG.114555.8	NC_013679.1	13120899-13248471
1588	>MSTRG.114555.9	NC_013679.1	13120903-13248325
1589	>MSTRG.114556.1	NC_013679.1	12901655-12902850
1590	>MSTRG.114557.1	NC_013679.1	12916007-12917192
1591	>MSTRG.114558.1	NC_013679.1	13208820-13216845
1592	>MSTRG.114560.1	NC_013679.1	13250239-13261901
1593	>MSTRG.114573.1	NC_013679.1	13301475-13352874
1594	>MSTRG.114574.1	NC_013679.1	13383021-13389518
1595	>MSTRG.114575.1	NC_013679.1	13392096-13394252
1596	>MSTRG.114577.1	NC_013679.1	13421770-13442282
1597	>MSTRG.114578.1	NC_013679.1	13673774-13687574
1598	>MSTRG.114578.2	NC_013679.1	13683502-13687574
1599	>MSTRG.114579.1	NC_013679.1	13675228-13676089
1600	>MSTRG.114580.1	NC_013679.1	13754668-13775610
1601	>MSTRG.114580.2	NC_013679.1	13754698-13786748
1602	>MSTRG.114580.4	NC_013679.1	13754701-13794684
1603	>MSTRG.114580.5	NC_013679.1	13782897-13884056
1604	>MSTRG.114582.1	NC_013679.1	13822599-13835177
1605	>MSTRG.114583.1	NC_013679.1	13870935-13967143
1606	>MSTRG.114585.1	NC_013679.1	13893594-13899571
1607	>MSTRG.114586.1	NC_013679.1	13895764-13899418
1608	>MSTRG.114587.1	NC_013679.1	13901060-13911894
1609	>MSTRG.114603.1	NC_013679.1	14157628-14205276
1610	>MSTRG.114604.1	NC_013679.1	14179912-14180635
1611	>MSTRG.114606.1	NC_013679.1	14226409-14257378
1612	>MSTRG.114611.1	NC_013679.1	14281160-14357066
1613	>MSTRG.114611.2	NC_013679.1	14281177-14328224
1614	>MSTRG.114612.1	NC_013679.1	14313924-14314552
1615	>MSTRG.114614.1	NC_013679.1	14475337-14478650
1616	>MSTRG.114615.1	NC_013679.1	14587847-14696544
1617	>MSTRG.114616.1	NC_013679.1	14596561-14596919
1618	>MSTRG.114617.1	NC_013679.1	14618320-14619045
1619	>MSTRG.114618.1	NC_013679.1	14638206-14639942
1620	>MSTRG.114619.1	NC_013679.1	14647717-14651710
1621	>MSTRG.114626.1	NC_013679.1	15120732-15121460
1622	>MSTRG.114634.1	NC_013679.1	15327763-15410059
1623	>MSTRG.114635.1	NC_013679.1	15339077-15427686
1624	>MSTRG.114637.1	NC_013679.1	15375533-15376791
1625	>MSTRG.114649.1	NC_013679.1	15473648-15481906
1626	>MSTRG.114662.3	NC_013679.1	15789030-15903019
1627	>MSTRG.114662.4	NC_013679.1	15845635-15946398
1628	>MSTRG.114663.1	NC_013679.1	15659920-15660786
1629	>MSTRG.114664.1	NC_013679.1	15889068-15889384
1630	>MSTRG.1147.1	NC_013669.1	7547257-7552024
1631	>MSTRG.114725.1	NC_013679.1	16099128-16193919
1632	>MSTRG.11476.2	NC_013669.1	105121195-105121681
1633	>MSTRG.114765.1	NC_013679.1	16259855-16260460
1634	>MSTRG.114785.1	NC_013679.1	16346782-16370474
1635	>MSTRG.114786.1	NC_013679.1	16356224-16366504
1636	>MSTRG.114787.1	NC_013679.1	16358059-16391227
1637	>MSTRG.114787.2	NC_013679.1	16386587-16391464
1638	>MSTRG.114791.1	NC_013679.1	16392766-16401904
1639	>MSTRG.114792.1	NC_013679.1	16434363-16435413
1640	>MSTRG.114794.1	NC_013679.1	16513580-16545270
1641	>MSTRG.114794.10	NC_013679.1	16533157-16635940
1642	>MSTRG.114794.11	NC_013679.1	16601572-16613226
1643	>MSTRG.114794.12	NC_013679.1	16630087-16634850
1644	>MSTRG.114794.2	NC_013679.1	16529901-16586756
1645	>MSTRG.114794.3	NC_013679.1	16531362-16589396
1646	>MSTRG.114794.5	NC_013679.1	16532462-16634316
1647	>MSTRG.114794.6	NC_013679.1	16532462-16613539
1648	>MSTRG.114794.7	NC_013679.1	16532472-16545193
1649	>MSTRG.114794.8	NC_013679.1	16532472-16545193
1650	>MSTRG.114794.9	NC_013679.1	16532472-16545193
1651	>MSTRG.114795.1	NC_013679.1	16545433-16578385
1652	>MSTRG.114796.1	NC_013679.1	16545435-16548883
1653	>MSTRG.114798.1	NC_013679.1	16653164-16663074
1654	>MSTRG.11480.1	NC_013669.1	105167372-105170907
1655	>MSTRG.114822.2	NC_013679.1	16896386-16897637
1656	>MSTRG.114823.1	NC_013679.1	16899064-17119451
1657	>MSTRG.114823.2	NC_013679.1	16899232-17078443
1658	>MSTRG.114823.3	NC_013679.1	16899272-17468957
1659	>MSTRG.114823.4	NC_013679.1	16899310-17141392
1660	>MSTRG.114823.5	NC_013679.1	16899952-17095745
1661	>MSTRG.114823.6	NC_013679.1	17060611-17078260
1662	>MSTRG.114824.1	NC_013679.1	16982383-16984757
1663	>MSTRG.114825.1	NC_013679.1	16982383-16984801
1664	>MSTRG.114840.1	NC_013679.1	17365688-17437323
1665	>MSTRG.1149.1	NC_013669.1	7641636-7648756
1666	>MSTRG.114942.1	NC_013679.1	17647187-17668796
1667	>MSTRG.11495.1	NC_013669.1	105365349-105436987
1668	>MSTRG.114979.1	NC_013679.1	17812899-17814950
1669	>MSTRG.114980.1	NC_013679.1	17814414-17862057
1670	>MSTRG.1150.1	NC_013669.1	7730315-7738766
1671	>MSTRG.1150.2	NC_013669.1	7730316-7738754
1672	>MSTRG.115033.1	NC_013679.1	18353114-18354858
1673	>MSTRG.115063.1	NC_013679.1	18475477-18477368
1674	>MSTRG.115095.1	NC_013679.1	18604571-18623564
1675	>MSTRG.1151.1	NC_013669.1	7772626-7777747
1676	>MSTRG.115194.1	NC_013679.1	19321526-19349266
1677	>MSTRG.1152.1	NC_013669.1	7791662-7810712
1678	>MSTRG.115240.1	NC_013679.1	19868462-19943904
1679	>MSTRG.115290.1	NC_013679.1	20012359-20090555
1680	>MSTRG.115303.1	NC_013679.1	20063382-20072149
1681	>MSTRG.115322.1	NC_013679.1	20132230-20134210
1682	>MSTRG.115322.2	NC_013679.1	20132243-20134060
1683	>MSTRG.115322.3	NC_013679.1	20132389-20145372
1684	>MSTRG.115322.4	NC_013679.1	20134317-20145409
1685	>MSTRG.115322.5	NC_013679.1	20134317-20139326
1686	>MSTRG.115322.6	NC_013679.1	20136517-20145408
1687	>MSTRG.115336.1	NC_013679.1	20228371-20260690
1688	>MSTRG.11535.1	NC_013669.1	105504214-105576034
1689	>MSTRG.115386.1	NC_013679.1	20352666-20354374
1690	>MSTRG.115387.5	NC_013679.1	20387438-20426957
1691	>MSTRG.115387.9	NC_013679.1	20421142-20426957
1692	>MSTRG.115432.1	NC_013679.1	22022249-22134504
1693	>MSTRG.115435.1	NC_013679.1	22154272-22166873
1694	>MSTRG.115435.2	NC_013679.1	22154276-22161169
1695	>MSTRG.115435.3	NC_013679.1	22161368-22168020
1696	>MSTRG.115435.4	NC_013679.1	22162163-22214779
1697	>MSTRG.115436.1	NC_013679.1	22161999-22220888
1698	>MSTRG.115447.1	NC_013679.1	22554327-22638030
1699	>MSTRG.115448.1	NC_013679.1	22555469-22603107
1700	>MSTRG.115455.1	NC_013679.1	22695076-22696047
1701	>MSTRG.115529.4	NC_013679.1	22874777-22884681
1702	>MSTRG.115535.1	NC_013679.1	22941720-22961839
1703	>MSTRG.115543.1	NC_013679.1	22974523-22989270
1704	>MSTRG.115659.1	NC_013679.1	23663853-23666096
1705	>MSTRG.115666.1	NC_013679.1	23812104-23813154
1706	>MSTRG.115714.1	NC_013679.1	24335067-24363757
1707	>MSTRG.115721.1	NC_013679.1	24365696-24367135
1708	>MSTRG.115728.1	NC_013679.1	24431065-24435654
1709	>MSTRG.115729.1	NC_013679.1	24434553-24453095
1710	>MSTRG.115739.1	NC_013679.1	24806186-24839664
1711	>MSTRG.115840.1	NC_013679.1	26659153-26660987
1712	>MSTRG.11587.1	NC_013669.1	105681183-105683714
1713	>MSTRG.115885.1	NC_013679.1	26776502-26776850
1714	>MSTRG.11590.1	NC_013669.1	105691117-105728625
1715	>MSTRG.11590.2	NC_013669.1	105703810-105728411
1716	>MSTRG.115923.1	NC_013679.1	26914035-26971537
1717	>MSTRG.115924.1	NC_013679.1	26979315-27057310
1718	>MSTRG.115924.2	NC_013679.1	26998964-27001178
1719	>MSTRG.115924.3	NC_013679.1	27007359-27057393
1720	>MSTRG.115925.1	NC_013679.1	26979315-27008932
1721	>MSTRG.115925.2	NC_013679.1	26979315-27000079
1722	>MSTRG.115926.1	NC_013679.1	27016342-27136471
1723	>MSTRG.115926.2	NC_013679.1	27057506-27137174
1724	>MSTRG.115927.1	NC_013679.1	27038447-27054974
1725	>MSTRG.115972.4	NC_013679.1	27815625-27838593
1726	>MSTRG.115973.1	NC_013679.1	27455760-27458684
1727	>MSTRG.115974.1	NC_013679.1	27488251-27490859
1728	>MSTRG.115975.1	NC_013679.1	27521298-27528849
1729	>MSTRG.115976.1	NC_013679.1	27538083-27573936
1730	>MSTRG.115977.1	NC_013679.1	27542453-27543683
1731	>MSTRG.115979.1	NC_013679.1	27628385-27640842
1732	>MSTRG.115980.1	NC_013679.1	27640197-27651503
1733	>MSTRG.115982.1	NC_013679.1	27703166-27710625
1734	>MSTRG.115983.1	NC_013679.1	27778474-27807563
1735	>MSTRG.115984.1	NC_013679.1	27807744-27813935
1736	>MSTRG.115985.1	NC_013679.1	27809743-27820792
1737	>MSTRG.115986.1	NC_013679.1	27820538-27866279
1738	>MSTRG.115987.1	NC_013679.1	27823098-27824051
1739	>MSTRG.115988.1	NC_013679.1	27856596-27868302
1740	>MSTRG.115990.1	NC_013679.1	27885052-27890766
1741	>MSTRG.115991.1	NC_013679.1	27886411-27891660
1742	>MSTRG.115992.2	NC_013679.1	27915830-27958285
1743	>MSTRG.115992.3	NC_013679.1	27916105-27940458
1744	>MSTRG.115992.5	NC_013679.1	27916125-28005979
1745	>MSTRG.115994.1	NC_013679.1	27920846-27925121
1746	>MSTRG.115995.1	NC_013679.1	27930139-27933914
1747	>MSTRG.116008.1	NC_013679.1	27981709-27995938
1748	>MSTRG.11601.1	NC_013669.1	105884258-105886330
1749	>MSTRG.116010.1	NC_013679.1	28004572-28005376
1750	>MSTRG.116010.2	NC_013679.1	28004850-28005391
1751	>MSTRG.116010.3	NC_013679.1	28004850-28005391
1752	>MSTRG.11602.1	NC_013669.1	105892681-105894410
1753	>MSTRG.116048.12	NC_013679.1	28706987-28710154
1754	>MSTRG.116048.13	NC_013679.1	28710914-28727736
1755	>MSTRG.116050.1	NC_013679.1	28447208-28508699
1756	>MSTRG.116053.1	NC_013679.1	28618643-28622043
1757	>MSTRG.116056.1	NC_013679.1	28693311-28699185
1758	>MSTRG.116075.1	NC_013679.1	28909208-28913150
1759	>MSTRG.116077.1	NC_013679.1	28934345-28944434
1760	>MSTRG.116094.1	NC_013679.1	28977767-28978340
1761	>MSTRG.116101.1	NC_013679.1	29081494-29081845
1762	>MSTRG.11612.1	NC_013669.1	105942453-105947339
1763	>MSTRG.116203.1	NC_013679.1	30701707-30702370
1764	>MSTRG.116223.1	NC_013679.1	30807231-30810361
1765	>MSTRG.116224.1	NC_013679.1	30814544-30815917
1766	>MSTRG.116225.1	NC_013679.1	30822306-30824583
1767	>MSTRG.116269.1	NC_013679.1	31296879-31299112
1768	>MSTRG.116276.1	NC_013679.1	31320775-31382864
1769	>MSTRG.116277.1	NC_013679.1	31320827-31336251
1770	>MSTRG.116279.1	NC_013679.1	31385031-31446259
1771	>MSTRG.11628.2	NC_013669.1	106029995-106032876
1772	>MSTRG.11628.3	NC_013669.1	106030001-106032854
1773	>MSTRG.11628.4	NC_013669.1	106030135-106038694
1774	>MSTRG.11628.5	NC_013669.1	106030157-106038750
1775	>MSTRG.116306.1	NC_013679.1	31495207-31495543
1776	>MSTRG.116307.1	NC_013679.1	31498976-31515353
1777	>MSTRG.116307.2	NC_013679.1	31499530-31515351
1778	>MSTRG.116307.3	NC_013679.1	31499537-31515395
1779	>MSTRG.116307.4	NC_013679.1	31499537-31515351
1780	>MSTRG.116307.5	NC_013679.1	31510413-31515023
1781	>MSTRG.116308.1	NC_013679.1	31501647-31535539
1782	>MSTRG.116308.2	NC_013679.1	31501649-31533258
1783	>MSTRG.116308.3	NC_013679.1	31515430-31535539
1784	>MSTRG.116308.4	NC_013679.1	31515432-31518047
1785	>MSTRG.116309.1	NC_013679.1	31502318-31515027
1786	>MSTRG.116309.2	NC_013679.1	31502466-31512159
1787	>MSTRG.116315.1	NC_013679.1	31567402-31571669
1788	>MSTRG.116336.1	NC_013679.1	31694258-31731181
1789	>MSTRG.116337.1	NC_013679.1	31739244-31739611
1790	>MSTRG.11635.1	NC_013669.1	106085291-106086715
1791	>MSTRG.116366.1	NC_013679.1	31803896-31805897
1792	>MSTRG.116366.2	NC_013679.1	31804301-31806245
1793	>MSTRG.116369.1	NC_013679.1	31809256-31821254
1794	>MSTRG.11637.1	NC_013669.1	106111425-106170117
1795	>MSTRG.11638.1	NC_013669.1	106141039-106146049
1796	>MSTRG.116380.1	NC_013679.1	31836830-31854912
1797	>MSTRG.116382.1	NC_013679.1	31845073-31848026
1798	>MSTRG.116383.2	NC_013679.1	31851318-31862794
1799	>MSTRG.116386.1	NC_013679.1	31857616-31866781
1800	>MSTRG.116387.1	NC_013679.1	31858020-31867544
1801	>MSTRG.11639.1	NC_013669.1	106165928-106168034
1802	>MSTRG.116390.1	NC_013679.1	31862220-31880904
1803	>MSTRG.116394.1	NC_013679.1	31889476-31946908
1804	>MSTRG.116394.2	NC_013679.1	31889917-31895456
1805	>MSTRG.116399.1	NC_013679.1	31908502-31950297
1806	>MSTRG.1164.1	NC_013669.1	7934706-7946473
1807	>MSTRG.1164.2	NC_013669.1	7935166-7970060
1808	>MSTRG.1164.3	NC_013669.1	7935198-7969982
1809	>MSTRG.116403.1	NC_013679.1	31917545-31967083
1810	>MSTRG.116417.1	NC_013679.1	32077018-32083828
1811	>MSTRG.116453.1	NC_013679.1	35294790-35295105
1812	>MSTRG.116469.1	NC_013679.1	35342830-35371502
1813	>MSTRG.116470.1	NC_013679.1	35425062-35429106
1814	>MSTRG.116496.1	NC_013679.1	35595269-35595654
1815	>MSTRG.116500.1	NC_013679.1	35601689-35602961
1816	>MSTRG.116504.1	NC_013679.1	35638206-35640713
1817	>MSTRG.116504.2	NC_013679.1	35638206-35640510
1818	>MSTRG.116504.4	NC_013679.1	35638512-35642884
1819	>MSTRG.116504.5	NC_013679.1	35638512-35642884
1820	>MSTRG.116504.6	NC_013679.1	35640361-35640862
1821	>MSTRG.116505.1	NC_013679.1	35647698-35668128
1822	>MSTRG.11662.1	NC_013669.1	106257808-106262277
1823	>MSTRG.116627.1	NC_013679.1	37445891-37466005
1824	>MSTRG.11663.1	NC_013669.1	106294745-106306808
1825	>MSTRG.11664.1	NC_013669.1	106298723-106301105
1826	>MSTRG.11664.2	NC_013669.1	106299825-106304047
1827	>MSTRG.116657.1	NC_013679.1	37995365-38031088
1828	>MSTRG.116704.1	NC_013679.1	38965882-38969293
1829	>MSTRG.116708.3	NC_013679.1	39023881-39029267
1830	>MSTRG.116709.1	NC_013679.1	39035068-39058896
1831	>MSTRG.116709.2	NC_013679.1	39042405-39059296
1832	>MSTRG.116709.3	NC_013679.1	39049720-39083969
1833	>MSTRG.11671.1	NC_013669.1	106371990-106378125
1834	>MSTRG.11671.2	NC_013669.1	106372100-106378358
1835	>MSTRG.11671.3	NC_013669.1	106375057-106378125
1836	>MSTRG.11671.4	NC_013669.1	106377306-106378114
1837	>MSTRG.116710.1	NC_013679.1	39091729-39108033
1838	>MSTRG.116712.1	NC_013679.1	39203167-39214702
1839	>MSTRG.116713.1	NC_013679.1	39215813-39218712
1840	>MSTRG.116714.1	NC_013679.1	39236461-39239534
1841	>MSTRG.116715.1	NC_013679.1	39279576-39291584
1842	>MSTRG.116733.1	NC_013679.1	39434498-39491958
1843	>MSTRG.116736.1	NC_013679.1	39445706-39446526
1844	>MSTRG.116739.4	NC_013679.1	39498294-39502805
1845	>MSTRG.116741.1	NC_013679.1	39541344-39549868
1846	>MSTRG.116741.2	NC_013679.1	39541344-39542545
1847	>MSTRG.116741.3	NC_013679.1	39541402-39545218
1848	>MSTRG.116741.4	NC_013679.1	39547246-39552933
1849	>MSTRG.116744.1	NC_013679.1	39559073-39564980
1850	>MSTRG.116745.1	NC_013679.1	39612184-39623389
1851	>MSTRG.116747.1	NC_013679.1	39648195-39658063
1852	>MSTRG.116747.2	NC_013679.1	39656818-39672413
1853	>MSTRG.116753.1	NC_013679.1	39703376-39706103
1854	>MSTRG.116848.5	NC_013679.1	40491028-40536475
1855	>MSTRG.116848.6	NC_013679.1	40491142-40725270
1856	>MSTRG.116849.1	NC_013679.1	40300119-40333302
1857	>MSTRG.116849.2	NC_013679.1	40318090-40333302
1858	>MSTRG.116850.1	NC_013679.1	40300343-40377836
1859	>MSTRG.116851.1	NC_013679.1	40333686-40349921
1860	>MSTRG.116851.2	NC_013679.1	40345950-40352425
1861	>MSTRG.116853.1	NC_013679.1	40415438-40490343
1862	>MSTRG.116853.2	NC_013679.1	40425636-40490295
1863	>MSTRG.116853.5	NC_013679.1	40441570-40490343
1864	>MSTRG.116853.7	NC_013679.1	40448810-40486377
1865	>MSTRG.116853.8	NC_013679.1	40471570-40486377
1866	>MSTRG.116853.9	NC_013679.1	40486488-40490343
1867	>MSTRG.116854.1	NC_013679.1	40435680-40565947
1868	>MSTRG.116854.2	NC_013679.1	40542737-40584956
1869	>MSTRG.116854.3	NC_013679.1	40549326-40557670
1870	>MSTRG.116856.1	NC_013679.1	40473589-40562936
1871	>MSTRG.116856.2	NC_013679.1	40490620-40528229
1872	>MSTRG.116856.6	NC_013679.1	40629554-40656498
1873	>MSTRG.116862.1	NC_013679.1	40685975-40713470
1874	>MSTRG.116862.2	NC_013679.1	40691565-40713284
1875	>MSTRG.116863.1	NC_013679.1	40685977-40691309
1876	>MSTRG.116927.1	NC_013679.1	40870983-40871294
1877	>MSTRG.116963.1	NC_013679.1	41302007-41332843
1878	>MSTRG.116963.2	NC_013679.1	41302171-41304669
1879	>MSTRG.116974.1	NC_013679.1	41412341-41413600
1880	>MSTRG.116984.1	NC_013679.1	41532771-41604255
1881	>MSTRG.116985.1	NC_013679.1	41575986-41604025
1882	>MSTRG.116985.2	NC_013679.1	41596761-41607561
1883	>MSTRG.116986.1	NC_013679.1	41610184-41623610
1884	>MSTRG.116987.1	NC_013679.1	41630277-41702720
1885	>MSTRG.116987.2	NC_013679.1	41692985-41702612
1886	>MSTRG.116988.1	NC_013679.1	41647650-41649569
1887	>MSTRG.116989.1	NC_013679.1	41681347-41698968
1888	>MSTRG.116990.1	NC_013679.1	41703688-41728695
1889	>MSTRG.116991.1	NC_013679.1	41703690-41728657
1890	>MSTRG.116992.1	NC_013679.1	41754331-41765024
1891	>MSTRG.116993.1	NC_013679.1	41762235-41765004
1892	>MSTRG.116999.1	NC_013679.1	41803310-41805228
1893	>MSTRG.117008.1	NC_013679.1	41966601-42024955
1894	>MSTRG.117015.1	NC_013679.1	42052246-42054105
1895	>MSTRG.117028.1	NC_013679.1	42097077-42102360
1896	>MSTRG.11706.1	NC_013669.1	106565004-106579339
1897	>MSTRG.11706.3	NC_013669.1	106565022-106579302
1898	>MSTRG.117088.1	NC_013679.1	42355944-42385931
1899	>MSTRG.117101.1	NC_013679.1	42986717-43037781
1900	>MSTRG.117101.2	NC_013679.1	42986908-42990139
1901	>MSTRG.117103.1	NC_013679.1	43123524-43168642
1902	>MSTRG.117110.1	NC_013679.1	43346608-43359087
1903	>MSTRG.117116.1	NC_013679.1	43576491-43578312
1904	>MSTRG.117126.10	NC_013679.1	44608492-44622419
1905	>MSTRG.117127.1	NC_013679.1	43773514-43837258
1906	>MSTRG.117128.1	NC_013679.1	43842210-43843523
1907	>MSTRG.117130.1	NC_013679.1	43869734-43885723
1908	>MSTRG.117132.1	NC_013679.1	44008951-44028296
1909	>MSTRG.117133.1	NC_013679.1	44071647-44075559
1910	>MSTRG.117134.1	NC_013679.1	44111055-44114510
1911	>MSTRG.117138.1	NC_013679.1	44143026-44149281
1912	>MSTRG.117141.1	NC_013679.1	44179296-44181342
1913	>MSTRG.117144.1	NC_013679.1	44271902-44341548
1914	>MSTRG.117146.1	NC_013679.1	44303375-44304023
1915	>MSTRG.117147.1	NC_013679.1	44495180-44496516
1916	>MSTRG.117148.1	NC_013679.1	44577678-44579504
1917	>MSTRG.117194.1	NC_013679.1	47597698-47605851
1918	>MSTRG.117244.1	NC_013679.1	48852076-48852604
1919	>MSTRG.117268.1	NC_013679.1	50268167-50276437
1920	>MSTRG.117299.1	NC_013679.1	51557309-51807564
1921	>MSTRG.117302.1	NC_013679.1	51782266-51794451
1922	>MSTRG.117302.2	NC_013679.1	51782266-51792445
1923	>MSTRG.117362.1	NC_013679.1	52612609-52613201
1924	>MSTRG.117450.1	NC_013679.1	53166765-53167799
1925	>MSTRG.117477.1	NC_013679.1	53279444-53282270
1926	>MSTRG.117498.1	NC_013679.1	53436671-53444529
1927	>MSTRG.117500.1	NC_013679.1	53455994-53456789
1928	>MSTRG.117504.1	NC_013679.1	53490937-53503148
1929	>MSTRG.117508.1	NC_013679.1	53537936-53544581
1930	>MSTRG.117509.1	NC_013679.1	53541791-53545947
1931	>MSTRG.117510.1	NC_013679.1	53547040-53554287
1932	>MSTRG.117511.1	NC_013679.1	53547490-53561184
1933	>MSTRG.117512.1	NC_013679.1	53609942-53611771
1934	>MSTRG.117513.1	NC_013679.1	53653002-53711474
1935	>MSTRG.117513.2	NC_013679.1	53699182-53711451
1936	>MSTRG.117514.1	NC_013679.1	53687077-53752330
1937	>MSTRG.117515.1	NC_013679.1	53711687-53714133
1938	>MSTRG.117516.1	NC_013679.1	53723131-53724534
1939	>MSTRG.117517.1	NC_013679.1	53738993-53750205
1940	>MSTRG.117518.1	NC_013679.1	53743186-53750519
1941	>MSTRG.117519.1	NC_013679.1	53772896-53831158
1942	>MSTRG.117520.1	NC_013679.1	53791239-53798682
1943	>MSTRG.117521.1	NC_013679.1	53887414-53887941
1944	>MSTRG.117522.3	NC_013679.1	53977897-53992434
1945	>MSTRG.117522.4	NC_013679.1	53978056-53992434
1946	>MSTRG.117523.1	NC_013679.1	53896628-53907793
1947	>MSTRG.117524.1	NC_013679.1	53906847-53909478
1948	>MSTRG.117525.1	NC_013679.1	53922049-53935001
1949	>MSTRG.117525.2	NC_013679.1	53922158-53925565
1950	>MSTRG.117526.1	NC_013679.1	53976067-53981755
1951	>MSTRG.117550.1	NC_013679.1	54072839-54078775
1952	>MSTRG.117551.1	NC_013679.1	54110372-54120027
1953	>MSTRG.117552.1	NC_013679.1	54120100-54126357
1954	>MSTRG.117553.1	NC_013679.1	54123817-54243150
1955	>MSTRG.117554.1	NC_013679.1	54128898-54137988
1956	>MSTRG.117555.1	NC_013679.1	54133866-54134238
1957	>MSTRG.117556.1	NC_013679.1	54158806-54215924
1958	>MSTRG.117558.1	NC_013679.1	54175280-54235107
1959	>MSTRG.117558.2	NC_013679.1	54211823-54235261
1960	>MSTRG.117559.1	NC_013679.1	54179397-54181759
1961	>MSTRG.117560.1	NC_013679.1	54216289-54217690
1962	>MSTRG.117561.1	NC_013679.1	54216714-54218704
1963	>MSTRG.117562.1	NC_013679.1	54227496-54231700
1964	>MSTRG.117563.1	NC_013679.1	54238036-54251263
1965	>MSTRG.117563.2	NC_013679.1	54238123-54244517
1966	>MSTRG.117564.1	NC_013679.1	54243518-54247920
1967	>MSTRG.117583.1	NC_013679.1	54422332-54516811
1968	>MSTRG.117584.1	NC_013679.1	54464639-54471046
1969	>MSTRG.117584.2	NC_013679.1	54466351-54471086
1970	>MSTRG.117586.1	NC_013679.1	54555802-54562127
1971	>MSTRG.117632.1	NC_013679.1	54649602-54657683
1972	>MSTRG.117695.1	NC_013679.1	54763013-54763922
1973	>MSTRG.117777.1	NC_013679.1	54962470-54964768
1974	>MSTRG.11785.1	NC_013669.1	106744435-106746843
1975	>MSTRG.117916.1	NC_013679.1	55258555-55265532
1976	>MSTRG.117916.2	NC_013679.1	55258555-55265532
1977	>MSTRG.117916.3	NC_013679.1	55258555-55265532
1978	>MSTRG.117916.4	NC_013679.1	55258555-55265528
1979	>MSTRG.117917.1	NC_013679.1	55260923-55265529
1980	>MSTRG.117918.1	NC_013679.1	55344644-55354529
1981	>MSTRG.117920.2	NC_013679.1	55399356-55409773
1982	>MSTRG.117922.2	NC_013679.1	55531682-55581910
1983	>MSTRG.117923.1	NC_013679.1	55529584-55531565
1984	>MSTRG.117931.1	NC_013679.1	55703193-55703551
1985	>MSTRG.117936.1	NC_013679.1	55811313-55818151
1986	>MSTRG.117936.2	NC_013679.1	55811377-55818332
1987	>MSTRG.117937.1	NC_013679.1	55811334-55818698
1988	>MSTRG.117946.1	NC_013679.1	55951915-56022272
1989	>MSTRG.117946.2	NC_013679.1	55951915-56020960
1990	>MSTRG.117947.1	NC_013679.1	55962535-56001166
1991	>MSTRG.117949.1	NC_013679.1	56008799-56010923
1992	>MSTRG.117950.1	NC_013679.1	56037328-56045573
1993	>MSTRG.117950.2	NC_013679.1	56037837-56040625
1994	>MSTRG.117951.1	NC_013679.1	56080016-56080836
1995	>MSTRG.117952.1	NC_013679.1	56103181-56106883
1996	>MSTRG.117960.5	NC_013679.1	56254616-56255975
1997	>MSTRG.117961.1	NC_013679.1	56258979-56263405
1998	>MSTRG.117962.1	NC_013679.1	56261798-56279378
[truncated: 28,355 more rows]
